# Supplementary material for: Diagnosing an overcrowded emergency department from its Electronic Health Records
Source: Sci Rep. 2024 Apr 30;14:9955. doi: 10.1038/s41598-024-60888-9 (PMC11061188; doi:10.1038/s41598-024-60888-9)
Supplement: Supplementary file 2 — Supplementary Tables. [file 41598_2024_60888_MOESM2_ESM.xlsx]

## Sheet: Supplementary Table 1
Supplementary Table 1. Eventual type of referral for the visit, and method of arrival at the Emergency Department (ED)
	Method of arrival at the ED
	pedestrian	ambulance	special transport (geriatric or psychiatric facility)	police	helicopter	Overall
	(N=31266)	(N=14944)	(N=1455)	(N=332)	(N=64)	(N=48061)
type of referral
no refferral (or not mentioned in the records)	25724 (82.3%)	10788 (72.2%)	989 (68.0%)	332 (100%)	64 (100%)	37897 (78.9%)
referral from clinician	5392 (17.2%)	950 (6.4%)	403 (27.7%)	0 (0%)	0 (0%)	6745 (14.0%)
allarm	0 (0%)	3053 (20.4%)	0 (0%)	0 (0%)	0 (0%)	3053 (6.4%)
referral from nurse (special facility)	150 (0.5%)	153 (1.0%)	63 (4.3%)	0 (0%)	0 (0%)	366 (0.8%)

## Sheet: Supplementary Table 2
Supplementary Table 2. Characteristics of patients visiting the emergency department (ED) that are admitted to a hospital ward.
	Admitting ward from the ED
	Other wards or structure	acute medicine ward	cardiology ward	surgery ward	orthopedic ward	stroke ward	neuro ward	urology ward	infections ward	lung ward	geriatric ward	Overall
	(N=2228)	(N=2163)	(N=1996)	(N=1776)	(N=1341)	(N=1034)	(N=726)	(N=574)	(N=441)	(N=362)	(N=341)	(N=12982)
age
Mean (SD)	61.8 (21.8)	68.4 (21.2)	70.5 (15.4)	60.3 (21.0)	70.7 (19.1)	72.3 (14.3)	61.0 (21.6)	69.1 (18.6)	70.3 (18.3)	72.1 (14.9)	84.2 (8.31)	67.2 (19.9)
Median [Min, Max]	67.0 [1.00, 102]	75.0 [16.0, 100]	73.0 [15.0, 99.0]	65.0 [15.0, 102]	75.0 [16.0, 104]	75.0 [21.0, 100]	67.0 [15.0, 99.0]	74.0 [16.0, 98.0]	74.0 [19.0, 98.0]	76.0 [18.0, 99.0]	85.0 [45.0, 103]	73.0 [1.00, 104]
Missing	0 (0%)	1 (0.0%)	0 (0%)	0 (0%)	0 (0%)	0 (0%)	0 (0%)	0 (0%)	0 (0%)	0 (0%)	0 (0%)	1 (0.0%)
sex
male	1019 (45.7%)	1030 (47.6%)	1152 (57.7%)	929 (52.3%)	548 (40.9%)	555 (53.7%)	372 (51.2%)	429 (74.7%)	227 (51.5%)	159 (43.9%)	149 (43.7%)	6569 (50.6%)
female	1209 (54.3%)	1133 (52.4%)	844 (42.3%)	847 (47.7%)	793 (59.1%)	479 (46.3%)	354 (48.8%)	145 (25.3%)	214 (48.5%)	203 (56.1%)	192 (56.3%)	6413 (49.4%)
arrival wirth ambulance at ED
Yes	1020 (45.8%)	1301 (60.1%)	1013 (50.8%)	692 (39.0%)	812 (60.6%)	611 (59.1%)	416 (57.3%)	212 (36.9%)	264 (59.9%)	237 (65.5%)	206 (60.4%)	6784 (52.3%)
No	1208 (54.2%)	862 (39.9%)	983 (49.2%)	1084 (61.0%)	529 (39.4%)	423 (40.9%)	310 (42.7%)	362 (63.1%)	177 (40.1%)	125 (34.5%)	135 (39.6%)	6198 (47.7%)
triage at the ED
Yellow	924 (41.5%)	835 (38.6%)	848 (42.5%)	845 (47.6%)	580 (43.3%)	421 (40.7%)	269 (37.1%)	250 (43.6%)	105 (23.8%)	106 (29.3%)	187 (54.8%)	5370 (41.4%)
White	486 (21.8%)	488 (22.6%)	397 (19.9%)	356 (20.0%)	408 (30.4%)	155 (15.0%)	151 (20.8%)	147 (25.6%)	123 (27.9%)	98 (27.1%)	66 (19.4%)	2875 (22.1%)
Orange	310 (13.9%)	378 (17.5%)	336 (16.8%)	214 (12.0%)	123 (9.2%)	132 (12.8%)	103 (14.2%)	74 (12.9%)	94 (21.3%)	96 (26.5%)	56 (16.4%)	1916 (14.8%)
Green	217 (9.7%)	78 (3.6%)	139 (7.0%)	219 (12.3%)	125 (9.3%)	90 (8.7%)	79 (10.9%)	64 (11.1%)	14 (3.2%)	6 (1.7%)	18 (5.3%)	1049 (8.1%)
Red	38 (1.7%)	72 (3.3%)	55 (2.8%)	18 (1.0%)	3 (0.2%)	6 (0.6%)	14 (1.9%)	4 (0.7%)	27 (6.1%)	26 (7.2%)	3 (0.9%)	266 (2.0%)
Blue	0 (0%)	1 (0.0%)	0 (0%)	0 (0%)	2 (0.1%)	0 (0%)	2 (0.3%)	0 (0%)	0 (0%)	1 (0.3%)	0 (0%)	6 (0.0%)
Missing	253 (11.4%)	311 (14.4%)	221 (11.1%)	124 (7.0%)	100 (7.5%)	230 (22.2%)	108 (14.9%)	35 (6.1%)	78 (17.7%)	29 (8.0%)	11 (3.2%)	1500 (11.6%)
chief complaint (reason of visit of the ED)
Other	818 (36.7%)	582 (26.9%)	243 (12.2%)	516 (29.1%)	685 (51.1%)	118 (11.4%)	367 (50.6%)	335 (58.4%)	86 (19.5%)	42 (11.6%)	95 (27.9%)	3887 (29.9%)
Abdominal pain	563 (25.3%)	52 (2.4%)	32 (1.6%)	1177 (66.3%)	53 (4.0%)	10 (1.0%)	19 (2.6%)	134 (23.3%)	17 (3.9%)	3 (0.8%)	5 (1.5%)	2065 (15.9%)
Difficulty breathing	242 (10.9%)	524 (24.2%)	315 (15.8%)	9 (0.5%)	7 (0.5%)	16 (1.5%)	21 (2.9%)	10 (1.7%)	61 (13.8%)	254 (70.2%)	78 (22.9%)	1537 (11.8%)
Neurological disorders	86 (3.9%)	53 (2.5%)	31 (1.6%)	3 (0.2%)	7 (0.5%)	704 (68.1%)	211 (29.1%)	1 (0.2%)	9 (2.0%)	3 (0.8%)	17 (5.0%)	1125 (8.7%)
Chest pain	67 (3.0%)	138 (6.4%)	829 (41.5%)	4 (0.2%)	2 (0.1%)	13 (1.3%)	8 (1.1%)	3 (0.5%)	5 (1.1%)	10 (2.8%)	18 (5.3%)	1097 (8.5%)
General weakness	214 (9.6%)	320 (14.8%)	73 (3.7%)	24 (1.4%)	12 (0.9%)	44 (4.3%)	48 (6.6%)	18 (3.1%)	46 (10.4%)	33 (9.1%)	89 (26.1%)	921 (7.1%)
Hip injury	39 (1.8%)	9 (0.4%)	2 (0.1%)	5 (0.3%)	564 (42.1%)	2 (0.2%)	6 (0.8%)	5 (0.9%)	0 (0%)	2 (0.6%)	15 (4.4%)	649 (5.0%)
Fever	87 (3.9%)	60 (2.8%)	32 (1.6%)	35 (2.0%)	8 (0.6%)	6 (0.6%)	14 (1.9%)	65 (11.3%)	212 (48.1%)	12 (3.3%)	6 (1.8%)	537 (4.1%)
Arrhythmia	25 (1.1%)	65 (3.0%)	390 (19.5%)	2 (0.1%)	1 (0.1%)	5 (0.5%)	1 (0.1%)	2 (0.3%)	3 (0.7%)	0 (0%)	4 (1.2%)	498 (3.8%)
Poisoning	37 (1.7%)	293 (13.5%)	4 (0.2%)	0 (0%)	1 (0.1%)	0 (0%)	1 (0.1%)	0 (0%)	1 (0.2%)	1 (0.3%)	1 (0.3%)	339 (2.6%)
Dizziness	50 (2.2%)	67 (3.1%)	45 (2.3%)	1 (0.1%)	1 (0.1%)	116 (11.2%)	30 (4.1%)	1 (0.2%)	1 (0.2%)	2 (0.6%)	13 (3.8%)	327 (2.5%)
Imaging evaluation at the ED
Yes	1102 (49.5%)	1096 (50.7%)	572 (28.7%)	947 (53.3%)	838 (62.5%)	766 (74.1%)	421 (58.0%)	250 (43.6%)	201 (45.6%)	243 (67.1%)	206 (60.4%)	6642 (51.2%)
No	1126 (50.5%)	1067 (49.3%)	1424 (71.3%)	829 (46.7%)	503 (37.5%)	268 (25.9%)	305 (42.0%)	324 (56.4%)	240 (54.4%)	119 (32.9%)	135 (39.6%)	6340 (48.8%)
ICD10 main diagnosis category at the ED
R gen symptoms	1018 (45.7%)	1052 (48.6%)	1135 (56.9%)	762 (42.9%)	137 (10.2%)	716 (69.2%)	447 (61.6%)	241 (42.0%)	232 (52.6%)	198 (54.7%)	181 (53.1%)	6119 (47.1%)
Other	451 (20.2%)	626 (28.9%)	88 (4.4%)	141 (7.9%)	354 (26.4%)	158 (15.3%)	125 (17.2%)	251 (43.7%)	123 (27.9%)	28 (7.7%)	75 (22.0%)	2420 (18.6%)
I circulatory	135 (6.1%)	275 (12.7%)	699 (35.0%)	37 (2.1%)	6 (0.4%)	134 (13.0%)	46 (6.3%)	2 (0.3%)	4 (0.9%)	11 (3.0%)	20 (5.9%)	1369 (10.5%)
K gastro	336 (15.1%)	49 (2.3%)	19 (1.0%)	754 (42.5%)	42 (3.1%)	6 (0.6%)	14 (1.9%)	60 (10.5%)	14 (3.2%)	1 (0.3%)	7 (2.1%)	1302 (10.0%)
S fracture	202 (9.1%)	34 (1.6%)	11 (0.6%)	71 (4.0%)	796 (59.4%)	14 (1.4%)	86 (11.8%)	11 (1.9%)	0 (0%)	7 (1.9%)	37 (10.9%)	1269 (9.8%)
J respiratory	78 (3.5%)	124 (5.7%)	41 (2.1%)	5 (0.3%)	4 (0.3%)	5 (0.5%)	7 (1.0%)	5 (0.9%)	49 (11.1%)	115 (31.8%)	20 (5.9%)	453 (3.5%)
Missing	8 (0.4%)	3 (0.1%)	3 (0.2%)	6 (0.3%)	2 (0.1%)	1 (0.1%)	1 (0.1%)	4 (0.7%)	19 (4.3%)	2 (0.6%)	1 (0.3%)	50 (0.4%)
ICD10 main diagnosis at the ED
Other	1351 (60.6%)	1004 (46.4%)	716 (35.9%)	1007 (56.7%)	1282 (95.6%)	410 (39.7%)	421 (58.0%)	438 (76.3%)	227 (51.5%)	173 (47.8%)	178 (52.2%)	7207 (55.5%)
R104X	237 (10.6%)	17 (0.8%)	12 (0.6%)	490 (27.6%)	22 (1.6%)	7 (0.7%)	9 (1.2%)	51 (8.9%)	5 (1.1%)	6 (1.7%)	6 (1.8%)	862 (6.6%)
R060	114 (5.1%)	275 (12.7%)	184 (9.2%)	4 (0.2%)	2 (0.1%)	5 (0.5%)	14 (1.9%)	4 (0.7%)	26 (5.9%)	130 (35.9%)	42 (12.3%)	800 (6.2%)
R298	35 (1.6%)	16 (0.7%)	12 (0.6%)	2 (0.1%)	10 (0.7%)	445 (43.0%)	86 (11.8%)	1 (0.2%)	2 (0.5%)	3 (0.8%)	5 (1.5%)	617 (4.8%)
R074	33 (1.5%)	43 (2.0%)	507 (25.4%)	2 (0.1%)	1 (0.1%)	4 (0.4%)	2 (0.3%)	0 (0%)	1 (0.2%)	4 (1.1%)	5 (1.5%)	602 (4.6%)
R539	133 (6.0%)	217 (10.0%)	55 (2.8%)	20 (1.1%)	7 (0.5%)	26 (2.5%)	19 (2.6%)	12 (2.1%)	35 (7.9%)	19 (5.2%)	55 (16.1%)	598 (4.6%)
R509	66 (3.0%)	45 (2.1%)	24 (1.2%)	23 (1.3%)	4 (0.3%)	5 (0.5%)	8 (1.1%)	39 (6.8%)	116 (26.3%)	14 (3.9%)	6 (1.8%)	350 (2.7%)
I509	36 (1.6%)	109 (5.0%)	107 (5.4%)	1 (0.1%)	0 (0%)	4 (0.4%)	3 (0.4%)	1 (0.2%)	1 (0.2%)	7 (1.9%)	12 (3.5%)	281 (2.2%)
R559	24 (1.1%)	90 (4.2%)	142 (7.1%)	1 (0.1%)	0 (0%)	4 (0.4%)	7 (1.0%)	0 (0%)	1 (0.2%)	2 (0.6%)	5 (1.5%)	276 (2.1%)
R429	42 (1.9%)	42 (1.9%)	29 (1.5%)	0 (0%)	1 (0.1%)	100 (9.7%)	21 (2.9%)	2 (0.3%)	1 (0.2%)	1 (0.3%)	6 (1.8%)	245 (1.9%)
I489	6 (0.3%)	41 (1.9%)	192 (9.6%)	0 (0%)	0 (0%)	2 (0.2%)	2 (0.3%)	0 (0%)	0 (0%)	0 (0%)	1 (0.3%)	244 (1.9%)
T509	23 (1.0%)	170 (7.9%)	1 (0.1%)	0 (0%)	0 (0%)	1 (0.1%)	0 (0%)	0 (0%)	0 (0%)	0 (0%)	0 (0%)	195 (1.5%)
R104	41 (1.8%)	9 (0.4%)	2 (0.1%)	110 (6.2%)	2 (0.1%)	0 (0%)	2 (0.3%)	10 (1.7%)	2 (0.5%)	0 (0%)	0 (0%)	178 (1.4%)
K567	30 (1.3%)	6 (0.3%)	0 (0%)	109 (6.1%)	7 (0.5%)	0 (0%)	1 (0.1%)	11 (1.9%)	0 (0%)	0 (0%)	0 (0%)	164 (1.3%)
R568X	18 (0.8%)	23 (1.1%)	2 (0.1%)	0 (0%)	0 (0%)	2 (0.2%)	112 (15.4%)	0 (0%)	1 (0.2%)	0 (0%)	1 (0.3%)	159 (1.2%)
R410	31 (1.4%)	53 (2.5%)	8 (0.4%)	1 (0.1%)	1 (0.1%)	18 (1.7%)	18 (2.5%)	1 (0.2%)	4 (0.9%)	1 (0.3%)	18 (5.3%)	154 (1.2%)
Missing	8 (0.4%)	3 (0.1%)	3 (0.2%)	6 (0.3%)	2 (0.1%)	1 (0.1%)	1 (0.1%)	4 (0.7%)	19 (4.3%)	2 (0.6%)	1 (0.3%)	50 (0.4%)
Ward allocation
NOT AVAILABLE	49 (2.2%)	0 (0%)	0 (0%)	182 (10.2%)	5 (0.4%)	1034 (100%)	0 (0%)	1 (0.2%)	0 (0%)	0 (0%)	262 (76.8%)	1533 (11.8%)
right	1544 (69.3%)	2102 (97.2%)	1949 (97.6%)	1563 (88.0%)	1307 (97.5%)	0 (0%)	547 (75.3%)	541 (94.3%)	435 (98.6%)	350 (96.7%)	73 (21.4%)	10411 (80.2%)
wrong	393 (17.6%)	61 (2.8%)	47 (2.4%)	31 (1.7%)	29 (2.2%)	0 (0%)	179 (24.7%)	32 (5.6%)	6 (1.4%)	12 (3.3%)	6 (1.8%)	796 (6.1%)
Missing	242 (10.9%)	0 (0%)	0 (0%)	0 (0%)	0 (0%)	0 (0%)	0 (0%)	0 (0%)	0 (0%)	0 (0%)	0 (0%)	242 (1.9%)

## Sheet: Supplementary Table 3
Supplementary Table 3. Complementary of Table 4. Admitting wards of ED patients. In the table is indicated the speciality and the Swedish name of the hospital building from which are referred the metrics.
speciality ward (hospital building), N = number of days when there were admissions from the ED	number of daily admissions from ED	K total daily number of available places in the ward	M total daily patients of the hospital assigned to the ward	Difference between available places K and number of allocated patients M
acute medicine ward ( Medicinavdelning 30 E )	:	:	:	:
(N=358)	Mean (SD): 3.72 (1.86)	Mean (SD): 20.7 (1.93)	Mean (SD): 24.0 (2.61)	Mean (SD): -3.33 (1.62)
	Median [Min, Max]: 4.00 [1.00, 11.0]	Median [Min, Max]: 21.0 [16.0, 26.0]	Median [Min, Max]: 24.0 [18.0, 32.0]	Median [Min, Max]: -3.00 [-9.00, 0]
		Missing: 0 (0%)	Missing: 0 (0%)	Missing: 0 (0%)
cardiology ward ( Hjärtavdelning 50 F )	:	:	:	:
(N=351)	Mean (SD): 3.32 (1.74)	Mean (SD): 24.5 (2.45)	Mean (SD): 27.2 (2.45)	Mean (SD): -2.72 (2.08)
	Median [Min, Max]: 3.00 [1.00, 8.00]	Median [Min, Max]: 25.0 [21.0, 31.0]	Median [Min, Max]: 27.0 [20.0, 33.5]	Median [Min, Max]: -3.00 [-9.00, 3.00]
		Missing: 0 (0%)	Missing: 0 (0%)	Missing: 0 (0%)
stroke ward ( Strokeavdelning 85 B )	:	:	:	:
(N=347)	Mean (SD): 2.98 (1.52)	Mean (SD): 19.5 (2.61)	Mean (SD): 19.9 (2.05)	Mean (SD): -0.401 (2.07)
	Median [Min, Max]: 3.00 [1.00, 8.00]	Median [Min, Max]: 19.0 [16.0, 23.0]	Median [Min, Max]: 20.0 [14.0, 25.0]	Median [Min, Max]: -0.500 [-7.00, 6.00]
		Missing: 0 (0%)	Missing: 0 (0%)	Missing: 0 (0%)
orthopedic ward ( Ortopedavdelning 70 A )	:	:	:	:
(N=342)	Mean (SD): 2.86 (1.50)	Mean (SD): 22.9 (2.33)	Mean (SD): 24.4 (1.90)	Mean (SD): -1.53 (1.57)
	Median [Min, Max]: 3.00 [1.00, 8.00]	Median [Min, Max]: 24.0 [18.0, 24.0]	Median [Min, Max]: 24.0 [18.5, 28.0]	Median [Min, Max]: -1.50 [-8.00, 2.00]
		Missing: 0 (0%)	Missing: 0 (0%)	Missing: 0 (0%)
surgery ward ( Kirurgavdelning 70 E )	:	:	:	:
(N=341)	Mean (SD): 3.32 (1.76)	Mean (SD): 21.7 (3.66)	Mean (SD): 27.2 (3.32)	Mean (SD): -5.46 (2.51)
	Median [Min, Max]: 3.00 [1.00, 9.00]	Median [Min, Max]: 20.0 [20.0, 30.0]	Median [Min, Max]: 26.0 [21.0, 37.0]	Median [Min, Max]: -5.50 [-13.5, 4.00]
		Missing: 0 (0%)	Missing: 0 (0%)	Missing: 0 (0%)
acute medicine ward ( Akutvårdsavdelning 30 C )	:	:	:	:
(N=325)	Mean (SD): 2.56 (1.41)	Mean (SD): 14.2 (1.40)	Mean (SD): 15.2 (1.56)	Mean (SD): -1.01 (1.01)
	Median [Min, Max]: 2.00 [1.00, 7.00]	Median [Min, Max]: 15.0 [10.0, 15.0]	Median [Min, Max]: 16.0 [10.0, 19.0]	Median [Min, Max]: -1.00 [-6.00, 4.00]
		Missing: 1 (0.3%)	Missing: 1 (0.3%)	Missing: 1 (0.3%)
cardiology ward ( Hjärtintensivvårdsavdelning 50 G )	:	:	:	:
(N=297)	Mean (SD): 2.79 (1.37)	Mean (SD): 15.3 (3.04)	Mean (SD): 14.8 (2.95)	Mean (SD): 0.510 (1.23)
	Median [Min, Max]: 3.00 [1.00, 8.00]	Median [Min, Max]: 16.0 [0, 16.0]	Median [Min, Max]: 15.0 [1.00, 19.0]	Median [Min, Max]: 1.00 [-4.00, 3.50]
		Missing: 3 (1.0%)	Missing: 3 (1.0%)	Missing: 3 (1.0%)
urology ward ( Urologavdelning 50 C )	:	:	:	:
(N=291)	Mean (SD): 1.97 (1.11)	Mean (SD): 11.7 (1.28)	Mean (SD): 13.2 (1.53)	Mean (SD): -1.52 (1.28)
	Median [Min, Max]: 2.00 [1.00, 7.00]	Median [Min, Max]: 12.0 [10.0, 13.0]	Median [Min, Max]: 13.0 [10.0, 18.0]	Median [Min, Max]: -2.00 [-5.00, 2.50]
		Missing: 0 (0%)	Missing: 0 (0%)	Missing: 0 (0%)
neuro ward ( Neuroavdelning 85 D )	:	:	:	:
(N=286)	Mean (SD): 1.90 (0.929)	Mean (SD): 12.8 (1.59)	Mean (SD): 14.8 (2.95)	Mean (SD): -2.08 (1.86)
	Median [Min, Max]: 2.00 [1.00, 5.00]	Median [Min, Max]: 14.0 [10.0, 14.0]	Median [Min, Max]: 15.0 [6.00, 21.0]	Median [Min, Max]: -2.00 [-7.00, 4.00]
		Missing: 0 (0%)	Missing: 0 (0%)	Missing: 0 (0%)
infections ward ( Infektionsavdelning 30 F )	:	:	:	:
(N=245)	Mean (SD): 1.62 (0.849)	Mean (SD): 23.0 (2.03)	Mean (SD): 25.9 (1.73)	Mean (SD): -2.85 (1.77)
	Median [Min, Max]: 1.00 [1.00, 7.00]	Median [Min, Max]: 22.0 [21.0, 28.0]	Median [Min, Max]: 26.0 [21.0, 30.0]	Median [Min, Max]: -3.00 [-7.50, 1.00]
		Missing: 0 (0%)	Missing: 0 (0%)	Missing: 0 (0%)
lung ward ( Lungavdelning 50 E )	:	:	:	:
(N=239)	Mean (SD): 1.51 (0.691)	Mean (SD): 11.3 (1.29)	Mean (SD): 12.2 (1.31)	Mean (SD): -0.910 (1.11)
	Median [Min, Max]: 1.00 [1.00, 4.00]	Median [Min, Max]: 12.0 [8.00, 12.0]	Median [Min, Max]: 12.0 [8.00, 16.5]	Median [Min, Max]: -1.00 [-4.50, 4.00]
		Missing: 1 (0.4%)	Missing: 1 (0.4%)	Missing: 1 (0.4%)
surgery ward ( Kirurgavdelning 70 C )	:	:	:	:
(N=236)	Mean (SD): 1.72 (1.03)	Mean (SD): 18.6 (4.66)	Mean (SD): 21.2 (5.63)	Mean (SD): -2.65 (2.18)
	Median [Min, Max]: 1.00 [1.00, 6.00]	Median [Min, Max]: 20.0 [12.0, 25.0]	Median [Min, Max]: 24.0 [11.0, 33.0]	Median [Min, Max]: -3.00 [-8.00, 3.00]
		Missing: 1 (0.4%)	Missing: 1 (0.4%)	Missing: 1 (0.4%)
orthopedic ward ( Ortopedavdelning 70 B )	:	:	:	:
(N=228)	Mean (SD): 1.60 (0.815)	Mean (SD): 14.8 (3.87)	Mean (SD): 16.2 (3.47)	Mean (SD): -1.41 (1.92)
	Median [Min, Max]: 1.00 [1.00, 5.00]	Median [Min, Max]: 12.0 [12.0, 24.0]	Median [Min, Max]: 15.0 [10.0, 25.0]	Median [Min, Max]: -1.50 [-10.0, 3.00]
		Missing: 0 (0%)	Missing: 0 (0%)	Missing: 0 (0%)
Gastrointestinal and renal department ( Mag-tarm- och njuravdelning 100 B2 )	:	:	:	:
(N=225)	Mean (SD): 1.48 (0.797)	Mean (SD): 15.9 (2.79)	Mean (SD): 16.9 (2.27)	Mean (SD): -1.02 (1.67)
	Median [Min, Max]: 1.00 [1.00, 6.00]	Median [Min, Max]: 18.0 [10.0, 18.0]	Median [Min, Max]: 17.0 [11.0, 21.0]	Median [Min, Max]: -1.00 [-6.00, 6.00]
		Missing: 0 (0%)	Missing: 0 (0%)	Missing: 0 (0%)
geriatric ward ( Geriatriska medicinavdelningen 30 A )	:	:	:	:
(N=178)	Mean (SD): 1.47 (0.818)	Mean (SD): 25.5 (3.19)	Mean (SD): 25.7 (3.01)	Mean (SD): -0.199 (1.18)
	Median [Min, Max]: 1.00 [1.00, 5.00]	Median [Min, Max]: 28.0 [21.0, 28.0]	Median [Min, Max]: 27.0 [14.5, 30.0]	Median [Min, Max]: 0 [-2.00, 6.50]
		Missing: 0 (0%)	Missing: 0 (0%)	Missing: 0 (0%)
thorax ward ( Thoraxkirurgavdelning 50 D )	:	:	:	:
(N=160)	Mean (SD): 1.40 (0.636)	Mean (SD): 18.9 (1.77)	Mean (SD): 20.7 (2.06)	Mean (SD): -1.77 (1.44)
	Median [Min, Max]: 1.00 [1.00, 4.00]	Median [Min, Max]: 20.0 [16.0, 20.0]	Median [Min, Max]: 21.0 [16.0, 25.5]	Median [Min, Max]: -2.00 [-5.50, 2.00]
		Missing: 0 (0%)	Missing: 0 (0%)	Missing: 0 (0%)
Ear, Nose and Throat ward ( Öron-, näs- och halsavdelning 85 F1 )	:	:	:	:
(N=159)	Mean (SD): 1.56 (0.831)	Mean (SD): 9.13 (2.71)	Mean (SD): 9.43 (2.63)	Mean (SD): -0.305 (1.38)
	Median [Min, Max]: 1.00 [1.00, 5.00]	Median [Min, Max]: 10.0 [5.00, 12.0]	Median [Min, Max]: 10.0 [5.00, 13.5]	Median [Min, Max]: 0 [-4.00, 4.00]
		Missing: 0 (0%)	Missing: 0 (0%)	Missing: 0 (0%)
oncology ward ( Onkologavdelning 101 B )	:	:	:	:
(N=155)	Mean (SD): 1.38 (0.657)	Mean (SD): 20.0 (2.84)	Mean (SD): 21.2 (1.74)	Mean (SD): -1.24 (2.20)
	Median [Min, Max]: 1.00 [1.00, 4.00]	Median [Min, Max]: 22.0 [16.0, 22.0]	Median [Min, Max]: 21.5 [17.0, 24.0]	Median [Min, Max]: -1.00 [-6.00, 5.00]
		Missing: 0 (0%)	Missing: 0 (0%)	Missing: 0 (0%)
neuro ward ( Neurokirurgavdelning 85 E )	:	:	:	:
(N=140)	Mean (SD): 1.31 (0.610)	Mean (SD): 20.6 (2.91)	Mean (SD): 20.1 (2.95)	Mean (SD): 0.539 (1.81)
	Median [Min, Max]: 1.00 [1.00, 5.00]	Median [Min, Max]: 23.0 [16.0, 23.0]	Median [Min, Max]: 20.0 [13.0, 26.0]	Median [Min, Max]: 0.500 [-4.00, 6.00]
		Missing: 0 (0%)	Missing: 0 (0%)	Missing: 0 (0%)
ginecology ward ( Gynekologavdelning 96 C1 )	:	:	:	:
(N=138)	Mean (SD): 1.47 (0.785)	Mean (SD): 10.3 (1.41)	Mean (SD): 12.4 (2.17)	Mean (SD): -2.13 (1.80)
	Median [Min, Max]: 1.00 [1.00, 5.00]	Median [Min, Max]: 10.0 [8.00, 14.0]	Median [Min, Max]: 12.0 [8.00, 18.0]	Median [Min, Max]: -2.00 [-7.00, 3.00]
		Missing: 0 (0%)	Missing: 0 (0%)	Missing: 0 (0%)
Plastic and Maxillofacial surgery ward ( Plastik- och käkkirurgavdelning 85 F2 )	:	:	:	:
(N=123)	Mean (SD): 1.45 (0.692)	Mean (SD): 9.85 (2.75)	Mean (SD): 9.96 (2.54)	Mean (SD): -0.114 (1.94)
	Median [Min, Max]: 1.00 [1.00, 4.00]	Median [Min, Max]: 11.0 [5.00, 12.0]	Median [Min, Max]: 10.5 [5.00, 16.0]	Median [Min, Max]: 0 [-5.50, 5.00]
		Missing: 0 (0%)	Missing: 0 (0%)	Missing: 0 (0%)
surgery ward ( Kirurgavdelning 70 D1 )	:	:	:	:
(N=122)	Mean (SD): 1.48 (0.774)	Mean (SD): NA (NA)	Mean (SD): NA (NA)	Mean (SD): NA (NA)
	Median [Min, Max]: 1.00 [1.00, 4.00]	Median [Min, Max]: NA [NA, NA]	Median [Min, Max]: NA [NA, NA]	Median [Min, Max]: NA [NA, NA]
		Missing: 122 (100%)	Missing: 122 (100%)	Missing: 122 (100%)
oncology-endocrinology ward ( Onkologisk-endokrinologiska avdelningen 100 A )	:	:	:	:
(N=121)	Mean (SD): 1.29 (0.584)	Mean (SD): 13.6 (4.20)	Mean (SD): 14.7 (3.94)	Mean (SD): -1.06 (2.45)
	Median [Min, Max]: 1.00 [1.00, 4.00]	Median [Min, Max]: 10.0 [5.00, 18.0]	Median [Min, Max]: 14.0 [4.00, 22.0]	Median [Min, Max]: -1.00 [-8.00, 6.00]
		Missing: 0 (0%)	Missing: 0 (0%)	Missing: 0 (0%)
Rheumatologist and dermatology ward ( Reumatolog- och hudavdelning 100 B1 )	:	:	:	:
(N=96)	Mean (SD): 1.28 (0.575)	Mean (SD): 7.00 (1.11)	Mean (SD): 8.74 (1.45)	Mean (SD): -1.74 (0.843)
	Median [Min, Max]: 1.00 [1.00, 4.00]	Median [Min, Max]: 8.00 [5.00, 8.00]	Median [Min, Max]: 9.00 [5.00, 11.0]	Median [Min, Max]: -2.00 [-4.00, 0]
		Missing: 0 (0%)	Missing: 0 (0%)	Missing: 0 (0%)
geriatric ward ( Geriatriska ortoped- och strokeavdelningen 30 B )	:	:	:	:
(N=63)	Mean (SD): 1.14 (0.470)	Mean (SD): 18.8 (3.14)	Mean (SD): 19.3 (2.83)	Mean (SD): -0.579 (1.14)
	Median [Min, Max]: 1.00 [1.00, 4.00]	Median [Min, Max]: 19.0 [12.0, 25.0]	Median [Min, Max]: 20.0 [13.0, 26.0]	Median [Min, Max]: 0 [-2.50, 5.00]
		Missing: 0 (0%)	Missing: 0 (0%)	Missing: 0 (0%)
hematology ward ( Hematologavdelning 101 A )	:	:	:	:
(N=59)	Mean (SD): 1.19 (0.434)	Mean (SD): 15.5 (2.39)	Mean (SD): 16.6 (1.97)	Mean (SD): -1.18 (1.66)
	Median [Min, Max]: 1.00 [1.00, 3.00]	Median [Min, Max]: 17.0 [12.0, 18.0]	Median [Min, Max]: 17.0 [12.5, 20.0]	Median [Min, Max]: -1.00 [-5.00, 3.00]
		Missing: 1 (1.7%)	Missing: 1 (1.7%)	Missing: 1 (1.7%)
surgery ward ( Kirurgavdelning 70 C2 )	:	:	:	:
(N=39)	Mean (SD): 1.33 (0.577)	Mean (SD): 11.4 (2.68)	Mean (SD): 12.1 (3.07)	Mean (SD): -0.744 (1.60)
	Median [Min, Max]: 1.00 [1.00, 3.00]	Median [Min, Max]: 12.0 [0, 12.0]	Median [Min, Max]: 13.0 [1.00, 14.5]	Median [Min, Max]: -1.00 [-2.50, 5.00]
		Missing: 0 (0%)	Missing: 0 (0%)	Missing: 0 (0%)
eye ward ( Ögonavdelning 85 F3 )	:	:	:	:
(N=36)	Mean (SD): 1.06 (0.232)	Mean (SD): 8.00 (0)	Mean (SD): 7.85 (1.59)	Mean (SD): 0.147 (1.59)
	Median [Min, Max]: 1.00 [1.00, 2.00]	Median [Min, Max]: 8.00 [8.00, 8.00]	Median [Min, Max]: 8.00 [4.00, 10.0]	Median [Min, Max]: 0 [-2.00, 4.00]
		Missing: 2 (5.6%)	Missing: 2 (5.6%)	Missing: 2 (5.6%)
infections ward ( zzInfektionsavdelning 50 EX )	:	:	:	:
(N=36)	Mean (SD): 1.25 (0.500)	Mean (SD): 10.8 (2.20)	Mean (SD): 10.6 (2.22)	Mean (SD): 0.139 (1.01)
	Median [Min, Max]: 1.00 [1.00, 3.00]	Median [Min, Max]: 12.0 [7.00, 12.0]	Median [Min, Max]: 12.0 [5.00, 12.0]	Median [Min, Max]: 0 [-5.00, 2.00]
		Missing: 0 (0%)	Missing: 0 (0%)	Missing: 0 (0%)
neuro intermediate care ( Neurokirurgins intermediärvårdsavdelning 85 H )	:	:	:	:
(N=29)	Mean (SD): 1.03 (0.186)	Mean (SD): 12.5 (1.74)	Mean (SD): 11.3 (2.06)	Mean (SD): 1.16 (1.38)
	Median [Min, Max]: 1.00 [1.00, 2.00]	Median [Min, Max]: 13.0 [10.0, 14.0]	Median [Min, Max]: 12.0 [8.00, 15.0]	Median [Min, Max]: 1.00 [-2.00, 5.00]
		Missing: 0 (0%)	Missing: 0 (0%)	Missing: 0 (0%)
community care department in Uppsala ( Närvårdsavdelningen i Uppsala )	:	:	:	:
(N=25)	Mean (SD): 1.00 (0)	Mean (SD): NA (NA)	Mean (SD): NA (NA)	Mean (SD): NA (NA)
	Median [Min, Max]: 1.00 [1.00, 1.00]	Median [Min, Max]: NA [NA, NA]	Median [Min, Max]: NA [NA, NA]	Median [Min, Max]: NA [NA, NA]
		Missing: 25 (100%)	Missing: 25 (100%)	Missing: 25 (100%)
Pediatric Department of Neurology Orthopedics Surgery and Urology ( Barnavdelningen för neurologi ortopedi kirurgi och urologi 95 B )	:	:	:	:
(N=24)	Mean (SD): 1.08 (0.282)	Mean (SD): NA (NA)	Mean (SD): NA (NA)	Mean (SD): NA (NA)
	Median [Min, Max]: 1.00 [1.00, 2.00]	Median [Min, Max]: NA [NA, NA]	Median [Min, Max]: NA [NA, NA]	Median [Min, Max]: NA [NA, NA]
		Missing: 24 (100%)	Missing: 24 (100%)	Missing: 24 (100%)
neuro intensive care ( Neurokirurgins intensivvårdsavdelning )	:	:	:	:
(N=16)	Mean (SD): 1.06 (0.250)	Mean (SD): 7.88 (0.500)	Mean (SD): 8.03 (0.903)	Mean (SD): -0.156 (0.724)
	Median [Min, Max]: 1.00 [1.00, 2.00]	Median [Min, Max]: 8.00 [6.00, 8.00]	Median [Min, Max]: 8.00 [6.00, 10.0]	Median [Min, Max]: 0 [-2.00, 1.00]
		Missing: 0 (0%)	Missing: 0 (0%)	Missing: 0 (0%)
thorax ward ( Thoraxintensivvårdsavdelning 50 B1 )	:	:	:	:
(N=16)	Mean (SD): 1.00 (0)	Mean (SD): 7.06 (1.48)	Mean (SD): 6.38 (1.83)	Mean (SD): 0.688 (1.09)
	Median [Min, Max]: 1.00 [1.00, 1.00]	Median [Min, Max]: 8.00 [4.00, 8.00]	Median [Min, Max]: 6.75 [3.00, 10.0]	Median [Min, Max]: 1.00 [-2.00, 3.00]
		Missing: 0 (0%)	Missing: 0 (0%)	Missing: 0 (0%)
acute and specialized pediatrics ( Avdelningen för akut och specialiserad pediatrik 95 E )	:	:	:	:
(N=13)	Mean (SD): 1.08 (0.277)	Mean (SD): NA (NA)	Mean (SD): NA (NA)	Mean (SD): NA (NA)
	Median [Min, Max]: 1.00 [1.00, 2.00]	Median [Min, Max]: NA [NA, NA]	Median [Min, Max]: NA [NA, NA]	Median [Min, Max]: NA [NA, NA]
		Missing: 13 (100%)	Missing: 13 (100%)	Missing: 13 (100%)
hospice in Uppsala ( Hospiceavdelningen i Uppsala )	:	:	:	:
(N=12)	Mean (SD): 1.17 (0.577)	Mean (SD): 9.50 (2.43)	Mean (SD): 6.71 (2.16)	Mean (SD): 2.79 (1.80)
	Median [Min, Max]: 1.00 [1.00, 3.00]	Median [Min, Max]: 10.0 [6.00, 12.0]	Median [Min, Max]: 6.50 [3.00, 10.0]	Median [Min, Max]: 3.00 [0, 6.00]
		Missing: 0 (0%)	Missing: 0 (0%)	Missing: 0 (0%)
psychiatric ward ( Psykiatriska akutvårdsavdelningen )	:	:	:	:
(N=10)	Mean (SD): 1.10 (0.316)	Mean (SD): NA (NA)	Mean (SD): NA (NA)	Mean (SD): NA (NA)
	Median [Min, Max]: 1.00 [1.00, 2.00]	Median [Min, Max]: NA [NA, NA]	Median [Min, Max]: NA [NA, NA]	Median [Min, Max]: NA [NA, NA]
		Missing: 10 (100%)	Missing: 10 (100%)	Missing: 10 (100%)
care and recovery department (outside) ( Kortvårds- och uppvakningsavdelningen vid Samariterhemmet )	:	:	:	:
(N=9)	Mean (SD): 1.00 (0)	Mean (SD): NA (NA)	Mean (SD): 4.43 (1.99)	Mean (SD): NA (NA)
	Median [Min, Max]: 1.00 [1.00, 1.00]	Median [Min, Max]: NA [NA, NA]	Median [Min, Max]: 5.00 [1.00, 7.00]	Median [Min, Max]: NA [NA, NA]
		Missing: 9 (100%)	Missing: 2 (22.2%)	Missing: 9 (100%)
BB department ( BB-avdelning 96 E )	:	:	:	:
(N=8)	Mean (SD): 1.00 (0)	Mean (SD): 21.0 (0)	Mean (SD): 26.7 (3.06)	Mean (SD): -5.69 (3.06)
	Median [Min, Max]: 1.00 [1.00, 1.00]	Median [Min, Max]: 21.0 [21.0, 21.0]	Median [Min, Max]: 26.3 [21.0, 31.0]	Median [Min, Max]: -5.25 [-10.0, 0]
		Missing: 0 (0%)	Missing: 0 (0%)	Missing: 0 (0%)
geriatric ward ( Geriatrikavdelning 2 i Tierp )	:	:	:	:
(N=7)	Mean (SD): 1.00 (0)	Mean (SD): 15.6 (1.13)	Mean (SD): 14.6 (2.10)	Mean (SD): 0.929 (1.02)
	Median [Min, Max]: 1.00 [1.00, 1.00]	Median [Min, Max]: 16.0 [13.0, 16.0]	Median [Min, Max]: 15.0 [10.0, 16.0]	Median [Min, Max]: 1.00 [0, 3.00]
		Missing: 0 (0%)	Missing: 0 (0%)	Missing: 0 (0%)
rehabilitation ward ( Rehabiliteringsmedicinska avdelningen 85 C )	:	:	:	:
(N=6)	Mean (SD): 1.00 (0)	Mean (SD): 18.0 (0)	Mean (SD): 14.7 (1.37)	Mean (SD): 3.33 (1.37)
	Median [Min, Max]: 1.00 [1.00, 1.00]	Median [Min, Max]: 18.0 [18.0, 18.0]	Median [Min, Max]: 14.5 [13.0, 17.0]	Median [Min, Max]: 3.50 [1.00, 5.00]
		Missing: 0 (0%)	Missing: 0 (0%)	Missing: 0 (0%)
surgery ward ( Kirurgavdelning 70 D2 )	:	:	:	:
(N=5)	Mean (SD): 1.00 (0)	Mean (SD): 0 (0)	Mean (SD): 1.00 (0)	Mean (SD): -1.00 (0)
	Median [Min, Max]: 1.00 [1.00, 1.00]	Median [Min, Max]: 0 [0, 0]	Median [Min, Max]: 1.00 [1.00, 1.00]	Median [Min, Max]: -1.00 [-1.00, -1.00]
		Missing: 0 (0%)	Missing: 0 (0%)	Missing: 0 (0%)
burns ward ( Brännskadecentrum )	:	:	:	:
(N=2)	Mean (SD): 1.50 (0.707)	Mean (SD): 3.00 (1.41)	Mean (SD): 3.00 (2.83)	Mean (SD): 0 (1.41)
	Median [Min, Max]: 1.50 [1.00, 2.00]	Median [Min, Max]: 3.00 [2.00, 4.00]	Median [Min, Max]: 3.00 [1.00, 5.00]	Median [Min, Max]: 0 [-1.00, 1.00]
		Missing: 0 (0%)	Missing: 0 (0%)	Missing: 0 (0%)
Child and Adolescent Psychiatric Emergency Department ( Barn- och ungdomspsykiatriska akutavdelningen )	:	:	:	:
(N=2)	Mean (SD): 1.00 (0)	Mean (SD): NA (NA)	Mean (SD): NA (NA)	Mean (SD): NA (NA)
	Median [Min, Max]: 1.00 [1.00, 1.00]	Median [Min, Max]: NA [NA, NA]	Median [Min, Max]: NA [NA, NA]	Median [Min, Max]: NA [NA, NA]
		Missing: 2 (100%)	Missing: 2 (100%)	Missing: 2 (100%)
psychiatric ward ( Psykiatriavdelning 3 A )	:	:	:	:
(N=2)	Mean (SD): 1.00 (0)	Mean (SD): NA (NA)	Mean (SD): NA (NA)	Mean (SD): NA (NA)
	Median [Min, Max]: 1.00 [1.00, 1.00]	Median [Min, Max]: NA [NA, NA]	Median [Min, Max]: NA [NA, NA]	Median [Min, Max]: NA [NA, NA]
		Missing: 2 (100%)	Missing: 2 (100%)	Missing: 2 (100%)
acute medicine ward (outside) ( Medicinavdelning 1 - Lasarettet i Enköping )	:	:	:	:
(N=1)	Mean (SD): 1.00 (NA)	Mean (SD): NA (NA)	Mean (SD): NA (NA)	Mean (SD): NA (NA)
	Median [Min, Max]: 1.00 [1.00, 1.00]	Median [Min, Max]: NA [NA, NA]	Median [Min, Max]: NA [NA, NA]	Median [Min, Max]: NA [NA, NA]
		Missing: 1 (100%)	Missing: 1 (100%)	Missing: 1 (100%)
acute medicine ward (outside) ( Medicinavdelning 2 - Lasarettet i Enköping )	:	:	:	:
(N=1)	Mean (SD): 1.00 (NA)	Mean (SD): NA (NA)	Mean (SD): NA (NA)	Mean (SD): NA (NA)
	Median [Min, Max]: 1.00 [1.00, 1.00]	Median [Min, Max]: NA [NA, NA]	Median [Min, Max]: NA [NA, NA]	Median [Min, Max]: NA [NA, NA]
		Missing: 1 (100%)	Missing: 1 (100%)	Missing: 1 (100%)
BB department ( BB-avdelning 96 C2 )	:	:	:	:
(N=1)	Mean (SD): 1.00 (NA)	Mean (SD): 13.0 (NA)	Mean (SD): 21.0 (NA)	Mean (SD): -8.00 (NA)
	Median [Min, Max]: 1.00 [1.00, 1.00]	Median [Min, Max]: 13.0 [13.0, 13.0]	Median [Min, Max]: 21.0 [21.0, 21.0]	Median [Min, Max]: -8.00 [-8.00, -8.00]
		Missing: 0 (0%)	Missing: 0 (0%)	Missing: 0 (0%)
Department of Pediatrics for Blood and Tumor Diseases ( Barnavdelningen för blod- och tumörsjukdomar 65 A )	:	:	:	:
(N=1)	Mean (SD): 1.00 (NA)	Mean (SD): NA (NA)	Mean (SD): NA (NA)	Mean (SD): NA (NA)
	Median [Min, Max]: 1.00 [1.00, 1.00]	Median [Min, Max]: NA [NA, NA]	Median [Min, Max]: NA [NA, NA]	Median [Min, Max]: NA [NA, NA]
		Missing: 1 (100%)	Missing: 1 (100%)	Missing: 1 (100%)
emergency room for adult psychiatry ( Akutmottagningen för vuxenpsykiatri )	:	:	:	:
(N=1)	Mean (SD): 1.00 (NA)	Mean (SD): NA (NA)	Mean (SD): NA (NA)	Mean (SD): NA (NA)
	Median [Min, Max]: 1.00 [1.00, 1.00]	Median [Min, Max]: NA [NA, NA]	Median [Min, Max]: NA [NA, NA]	Median [Min, Max]: NA [NA, NA]
		Missing: 1 (100%)	Missing: 1 (100%)	Missing: 1 (100%)
maternity ward ( Förlossningsavdelningen )	:	:	:	:
(N=1)	Mean (SD): 1.00 (NA)	Mean (SD): NA (NA)	Mean (SD): 9.00 (NA)	Mean (SD): NA (NA)
	Median [Min, Max]: 1.00 [1.00, 1.00]	Median [Min, Max]: NA [NA, NA]	Median [Min, Max]: 9.00 [9.00, 9.00]	Median [Min, Max]: NA [NA, NA]
		Missing: 1 (100%)	Missing: 0 (0%)	Missing: 1 (100%)
psychiatric ward ( Psykiatriavdelning 1 )	:	:	:	:
(N=1)	Mean (SD): 1.00 (NA)	Mean (SD): NA (NA)	Mean (SD): NA (NA)	Mean (SD): NA (NA)
	Median [Min, Max]: 1.00 [1.00, 1.00]	Median [Min, Max]: NA [NA, NA]	Median [Min, Max]: NA [NA, NA]	Median [Min, Max]: NA [NA, NA]
		Missing: 1 (100%)	Missing: 1 (100%)	Missing: 1 (100%)
psychiatric ward ( Psykiatriavdelning 3 B )	:	:	:	:
(N=1)	Mean (SD): 1.00 (NA)	Mean (SD): NA (NA)	Mean (SD): NA (NA)	Mean (SD): NA (NA)
	Median [Min, Max]: 1.00 [1.00, 1.00]	Median [Min, Max]: NA [NA, NA]	Median [Min, Max]: NA [NA, NA]	Median [Min, Max]: NA [NA, NA]
		Missing: 1 (100%)	Missing: 1 (100%)	Missing: 1 (100%)
psychiatric ward ( Psykiatriavdelning 4 A )	:	:	:	:
(N=1)	Mean (SD): 1.00 (NA)	Mean (SD): NA (NA)	Mean (SD): NA (NA)	Mean (SD): NA (NA)
	Median [Min, Max]: 1.00 [1.00, 1.00]	Median [Min, Max]: NA [NA, NA]	Median [Min, Max]: NA [NA, NA]	Median [Min, Max]: NA [NA, NA]
		Missing: 1 (100%)	Missing: 1 (100%)	Missing: 1 (100%)
surgery ward (outside hospital) ( Kirurgavdelningen - Lasarettet i Enköping )	:	:	:	:
(N=1)	Mean (SD): 1.00 (NA)	Mean (SD): NA (NA)	Mean (SD): NA (NA)	Mean (SD): NA (NA)
	Median [Min, Max]: 1.00 [1.00, 1.00]	Median [Min, Max]: NA [NA, NA]	Median [Min, Max]: NA [NA, NA]	Median [Min, Max]: NA [NA, NA]
		Missing: 1 (100%)	Missing: 1 (100%)	Missing: 1 (100%)
thorax ward ( Thoraxkirurgavdelning 50 B2 )	:	:	:	:
(N=1)	Mean (SD): 1.00 (NA)	Mean (SD): NA (NA)	Mean (SD): NA (NA)	Mean (SD): NA (NA)
	Median [Min, Max]: 1.00 [1.00, 1.00]	Median [Min, Max]: NA [NA, NA]	Median [Min, Max]: NA [NA, NA]	Median [Min, Max]: NA [NA, NA]
		Missing: 1 (100%)	Missing: 1 (100%)	Missing: 1 (100%)

## Sheet: Supplementary Table 4
Supplementary Table 4. Wrong admitted wards allocation of the 2019.
Admitting ward	Admitting ward speciality	N total admissions from ED in 2019	M total number of wrong ward allocations in 2019	Fraction of wrong allocations (M/N)
Neuroavdelning 85 D	neuro ward	561	157	0.279857398
Thoraxkirurgavdelning 50 D	thorax ward	233	112	0.480686695
Öron-, näs- och halsavdelning 85 F1	Ear, Nose and Throat ward	284	84	0.295774648
Gynekologavdelning 96 C1	ginecology ward	273	60	0.219780220
Plastik- och käkkirurgavdelning 85 F2	Plastic and Maxillofacial surgery ward	191	50	0.261780105
Akutvårdsavdelning 30 C	acute medicine ward	887	49	0.055242390
Neurokirurgavdelning 85 E	neuro ward	194	36	0.185567010
Urologavdelning 50 C	urology ward	635	35	0.055118110
Hjärtavdelning 50 F	cardiology ward	1217	34	0.027937551
Kirurgavdelning 70 E	surgery ward	1204	25	0.020764120
Mag-tarm- och njuravdelning 100 B2	Gastrointestinal and renal department	364	23	0.063186813
Ortopedavdelning 70 A	orthopedic ward	1051	23	0.021883920
Onkologavdelning 101 B	oncology ward	228	16	0.070175439
Hjärtintensivvårdsavdelning 50 G	cardiology ward	864	15	0.017361111
Medicinavdelning 30 E	acute medicine ward	1395	15	0.010752688
Onkologisk-endokrinologiska avdelningen 100 A	oncology-endocrinology ward	165	15	0.090909091
Barnavdelningen för neurologi ortopedi kirurgi och urologi 95 B	Pediatric Department of Neurology Orthopedics Surgery and Urology	32	13	0.406250000
Kortvårds- och uppvakningsavdelningen vid Samariterhemmet	care and recovery department (outside)	12	12	1.000000000
Lungavdelning 50 E	lung ward	372	12	0.032258065
Ortopedavdelning 70 B	orthopedic ward	392	12	0.030612245
Reumatolog- och hudavdelning 100 B1	Rheumatologist and dermatology ward	139	12	0.086330935
Kirurgavdelning 70 C	surgery ward	429	10	0.023310023
Hematologavdelning 101 A	hematology ward	77	8	0.103896104
Geriatriska ortoped- och strokeavdelningen 30 B	geriatric ward	85	7	0.082352941
Neurokirurgins intermediärvårdsavdelning 85 H	neuro intermediate care	33	6	0.181818182
Rehabiliteringsmedicinska avdelningen 85 C	rehabilitation ward	6	6	1.000000000
Infektionsavdelning 30 F	infections ward	661	5	0.007564297
Thoraxintensivvårdsavdelning 50 B1	thorax ward	17	4	0.235294118
Kirurgavdelning 70 C2	surgery ward	56	3	0.053571429
Psykiatriska akutvårdsavdelningen	psychiatric ward	266	3	0.011278195
zzInfektionsavdelning 50 EX	infections ward	78	3	0.038461538
Avdelningen för akut och specialiserad pediatrik 95 E	acute and specialized pediatrics	29	2	0.068965517
BB-avdelning 96 E	BB department	16	2	0.125000000
Barn- och ungdomspsykiatriska akutavdelningen	Child and Adolescent Psychiatric Emergency Department	16	1	0.062500000
Brännskadecentrum	burns ward	3	1	0.333333333
Psykiatriavdelning 3 B	psychiatric ward	1	1	1.000000000

## Sheet: Supplementary Table 5
Supplementary Table 5. Number of revisits for a single patient in the Emergency Department (ED) and the subsequent couple of chief complaint and ICD10 diagnosis for each visit. Example: for a patient that visited two times the ED will be reported (Chief complaint visit 1, ICD10 visit 1) -> (Chief complaint visit 2, ICD10 visit 2)
Number of total re-visits of the single patient	Subsequent Chief complaint and ICD10 first diagnosis occurred after each visit
65	(Abdominal pain, K802) -> (Abdominal pain, R104X) -> (Abdominal pain, R104X) -> (Abdominal pain, R104) -> (Abdominal pain, R104X) -> (Abdominal pain, R104X) -> (Abdominal pain, K567) -> (Abdominal pain, R104X) -> (Abdominal pain, K567) -> (Abdominal pain, R104X) -> (Abdominal pain, R104X) -> (Abdominal pain, R104X) -> (Abdominal pain, K567) -> (Abdominal pain, R104X) -> (Abdominal pain, K567) -> …
51	(Self-inflicted damage, S819) -> (Self-inflicted damage, S810) -> (Self-inflicted damage, S711) -> (Self-inflicted damage, S711) -> (Self-inflicted damage, S818) -> (Self-inflicted damage, S818) -> (Self-inflicted damage, Z915) -> (Self-inflicted damage, S517) -> (Self-inflicted damage, S711) -> (Neurological disorders, R429) -> (Self-inflicted damage, S711) -> (Self-inflicted damage, T131) -> (S…
36	(Chest pain, R074) -> (Abdominal pain, R104X) -> (Abdominal pain, R104X) -> (Gastrointestinal bleeding, R104X) -> (Abdominal pain, R104X) -> (Chest pain, K590) -> (Abdominal pain, R104X) -> (Abdominal pain, N390) -> (Chest pain, R074) -> (Abdominal pain, K590) -> (Abdominal pain, N390) -> (Chest pain, K309) -> (Abdominal pain, K590) -> (Abdominal pain, R104X) -> (Abdominal pain, K590) -> (Abdomin…
35	(High blood sugar, E109) -> (High blood sugar, R739) -> (Abdominal pain, R104X) -> (High blood sugar, R739) -> (Abdominal pain, R104X) -> (High blood sugar, R739) -> (High blood sugar, E101) -> (High blood sugar, M549) -> (Back pain, M544) -> (High blood sugar, R739) -> (High blood sugar, R739) -> (High blood sugar, R739) -> (High blood sugar, R739) -> (High blood sugar, R739) -> (High blood suga…
32	(Abdominal pain, R104X) -> (Abdominal pain, R104X) -> (Abdominal pain, R104X) -> (Abdominal pain, R104X) -> (Abdominal pain, R104X) -> (Abdominal pain, R104X) -> (Difficulty breathing, R060) -> (Difficulty breathing, R060) -> (Abdominal pain, R104X) -> (Abdominal pain, R104X) -> (Abdominal pain, R104X) -> (Abdominal pain, R104X) -> (Abdominal pain, R104X) -> (Abdominal pain, R104X) -> (Difficulty…
28	(Wound injury, S519) -> (Self-inflicted damage, T509) -> (Wound injury, S519) -> (Wound injury, NA) -> (Poisoning, T509) -> (Wound injury, T509) -> (Poisoning, T509) -> (Self-inflicted damage, S518) -> (Self-inflicted damage, S519) -> (Poisoning, R401) -> (Poisoning, F190) -> (Poisoning, Z048) -> (Self-inflicted damage, S518) -> (Self-inflicted damage, S519) -> (Self-inflicted damage, S518) -> (P…
27	(Poisoning, S602) -> (General weakness, R429) -> (Abdominal pain, R104X) -> (Abdominal pain, Z711) -> (Wrist / hand injury, M796C) -> (Forearm injury, Z467) -> (Trauma, S009) -> (Elbow injury, S500) -> (Abdominal pain, Z711) -> (Chest pain, NA) -> (Chest pain, R074) -> (Abdominal pain, K590) -> (Abdominal pain, K590) -> (Head injury, Z000) -> (Abdominal pain, Z711) -> (Shoulder injury, S700) -> (…
25	(Poisoning, T509) -> (Headache, G438) -> (Headache, Z711) -> (Headache, G438) -> (Headache, G438) -> (Headache, Z711) -> (Neurological disorders, G439) -> (Headache, G439) -> (Headache, Z711) -> (Headache, G439) -> (Headache, G439) -> (Poisoning, T509) -> (Headache, G439) -> (Headache, G439) -> (Headache, R519) -> (Headache, G439) -> (Headache, G439) -> (Back pain, M545) -> (Headache, G439) -> (H…
24	(Difficulty breathing, R002) -> (Arrhythmia, R002) -> (Difficulty breathing, R060) -> (Difficulty breathing, J069) -> (Chest pain, R074) -> (Difficulty breathing, R060) -> (Chest pain, R074) -> (Chest pain, R002) -> (Chest pain, R539) -> (Arrhythmia, R002) -> (Chest pain, R074) -> (Arrhythmia, R002) -> (Chest pain, R074) -> (Chest pain, R074) -> (Chest pain, R074) -> (Chest pain, I209) -> (Diffic…
23	(Self-inflicted damage, T182) -> (Wound infection, T814) -> (Abdominal pain, T814) -> (Self-inflicted damage, T181) -> (Self-inflicted damage, T182) -> (Self-inflicted damage, T182) -> (Self-inflicted damage, T182) -> (Abdominal pain, K567) -> (Self-inflicted damage, T189) -> (Self-inflicted damage, T182) -> (Self-inflicted damage, T182) -> (Self-inflicted damage, T189) -> (Wound infection, T814)…
23	(Chest pain, R074) -> (Chest pain, R074) -> (Abdominal pain, J189) -> (Abdominal pain, K590) -> (Chest pain, R074) -> (Poisoning, T509) -> (Chest pain, R074) -> (Difficulty breathing, R060) -> (Chest pain, R073) -> (Chest pain, N390) -> (Difficulty breathing, M796G) -> (Chest pain, R074) -> (Poisoning, T509) -> (Poisoning, T509) -> (Chest pain, R074) -> (Chest pain, R074) -> (Poisoning, R074) -> …
22	(Headache, R519) -> (Cramps, R568X) -> (Cramps, R252) -> (Self-inflicted damage, T182) -> (Abdominal pain, T182) -> (Abdominal pain, R104X) -> (Abdominal pain, T181) -> (Self-inflicted damage, T182) -> (Abdominal pain, T182) -> (Self-inflicted damage, T182) -> (Self-inflicted damage, T181) -> (Abdominal pain, T189) -> (Abdominal pain, T189) -> (Reduced alertness, T181) -> (Self-inflicted damage, …
22	(Poisoning, T509) -> (Wound injury, S619) -> (Poisoning, T509) -> (Wound injury, T091) -> (Poisoning, T658) -> (Self-inflicted damage, Z915) -> (Poisoning, T509) -> (Self-inflicted damage, S518) -> (Poisoning, T509) -> (Poisoning, T509) -> (Poisoning, T509) -> (Poisoning, T509) -> (Poisoning, T509) -> (Poisoning, S619) -> (Poisoning, T509) -> (Poisoning, T509) -> (Poisoning, T432) -> (Poisoning, …
20	(Chest pain, I209) -> (Chest pain, R074) -> (Chest pain, R104X) -> (Chest pain, R104X) -> (Abdominal pain, R104X) -> (Abdominal pain, R104X) -> (General weakness, R101) -> (Abdominal pain, R104X) -> (Abdominal pain, NA) -> (Dizziness, R410) -> (Chest pain, R104X) -> (Urinary voice, R339) -> (Difficulty breathing, I808) -> (Difficulty breathing, R539) -> (General weakness, R104X) -> (Chest pain, R…
20	(Chest pain, R074) -> (Chest pain, I509) -> (Chest pain, R074) -> (Chest pain, R074) -> (Chest pain, R074) -> (Chest pain, R074) -> (Chest pain, R074) -> (Chest pain, R074) -> (Chest pain, R074) -> (Chest pain, R074) -> (Chest pain, I509) -> (Chest pain, R074) -> (Chest pain, R074) -> (Chest pain, I209) -> (Chest pain, R074) -> (Chest pain, R074) -> (Chest pain, I209) -> (Fever, J189) -> (Difficu…
19	(Abdominal pain, R104X) -> (Abdominal pain, R104X) -> (Abdominal pain, R104X) -> (Abdominal pain, R104) -> (Abdominal pain, K859) -> (Abdominal pain, K859) -> (Abdominal pain, K859) -> (Abdominal pain, K859) -> (Abdominal pain, R101) -> (Abdominal pain, K858) -> (Abdominal pain, K859) -> (Abdominal pain, K859) -> (Chest pain, K859) -> (Abdominal pain, K859) -> (Abdominal pain, K858) -> (Abdominal…
19	(Abdominal pain, R104X) -> (Abdominal pain, R104X) -> (Abdominal pain, R119A) -> (Abdominal pain, R104X) -> (Abdominal pain, R104X) -> (Nausea / vomiting, R119A) -> (Chest pain, R074) -> (Abdominal pain, R104X) -> (Abdominal pain, N201) -> (Flank pain, R104) -> (Abdominal pain, R104X) -> (Abdominal pain, K802) -> (Abdominal pain, K802) -> (Flank pain, R104X) -> (Abdominal pain, R104X) -> (Abdomin…
18	(Abdominal pain, N201) -> (KAD trouble, Z466) -> (KAD trouble, T830) -> (KAD trouble, Z466) -> (Blood in urine, R319) -> (KAD trouble, R319) -> (KAD trouble, R539) -> (KAD trouble, Z466) -> (General weakness, R539) -> (KAD trouble, Z466) -> (KAD trouble, R529) -> (KAD trouble, N390) -> (Abdominal pain, R539) -> (Blood in urine, Z038W) -> (Flank pain, R103) -> (Abdominal pain, R539) -> (Chest pain…
18	(Neurological disorders, R298) -> (Neurological disorders, R339) -> (Urinary tract problems, N390) -> (Chest pain, R074) -> (KAD trouble, R102) -> (Neurological disorders, R471A) -> (Chest pain, R074) -> (Chest pain, R074) -> (Chest pain, R074) -> (Chest pain, R074) -> (Chest pain, R074) -> (Chest pain, I209) -> (Neurological disorders, G459) -> (Chest pain, I209) -> (Trauma, S400) -> (Cramps, R5…
18	(Lump in the abdomen / groin, R529) -> (Abdominal pain, R410) -> (Disorientation, R410) -> (General weakness, K729) -> (Neurological disorders, R400) -> (Reduced alertness, K729) -> (Abdominal pain, K729) -> (Reduced alertness, G943) -> (General weakness, G312) -> (Disorientation, G312) -> (Disorientation, R410) -> (Disorientation, R410) -> (Disorientation, R539) -> (Disorientation, R410) -> (Abd…
18	(Wound infection, T814) -> (Self-inflicted damage, S597) -> (Self-inflicted damage, S519) -> (Poisoning, T509) -> (Self-inflicted damage, S510) -> (Self-inflicted damage, S519) -> (Self-inflicted damage, S517) -> (Self-inflicted damage, S519) -> (Self-inflicted damage, S517) -> (Self-inflicted damage, S619) -> (Self-inflicted damage, S519) -> (Self-inflicted damage, S517) -> (Self-inflicted damag…
18	(Abdominal pain, R104X) -> (Abdominal pain, R104X) -> (Abdominal pain, R104X) -> (Abdominal pain, R104X) -> (Abdominal pain, R104X) -> (Abdominal pain, R104X) -> (Abdominal pain, R101) -> (Abdominal pain, R104X) -> (Abdominal pain, R104X) -> (Dizziness, R509) -> (Abdominal pain, K861) -> (Abdominal pain, R104) -> (Abdominal pain, R104X) -> (Abdominal pain, R104X) -> (High blood pressure, I109) ->…
17	(General weakness, R780) -> (Shoulder injury, S422) -> (Lump in the abdomen / groin, S422) -> (Wound infection, S610) -> (Poisoning, T510) -> (Fainting, Z711) -> (Cooling, T689) -> (Wrist / hand injury, S617) -> (Poisoning, F100) -> (Poisoning, F100) -> (Leg swelling / pain, L089) -> (Leg swelling / pain, A469) -> (Poisoning, F100) -> (Poisoning, A469) -> (Poisoning, F100) -> (Leg swelling / pain…
17	(Headache, B349) -> (Fever, J189) -> (General weakness, R060) -> (Dizziness, R429) -> (Joint pain, M139) -> (Dizziness, R429) -> (Leg swelling / pain, M543) -> (Back pain, M791F) -> (Poisoning, R401) -> (Fever, R539) -> (Fever, R509) -> (Head injury, S009) -> (Wrist / hand injury, S5250) -> (Deviating lab, S5250) -> (Back pain, M549) -> (Back pain, M549) -> (General weakness, A099)
17	(Neurological disorders, R519) -> (High blood sugar, Z038) -> (Dizziness, R429) -> (Headache, R429) -> (Difficulty breathing, R539) -> (Arrhythmia, NA) -> (Arrhythmia, I481) -> (Arrhythmia, R429) -> (Arrhythmia, K297) -> (Dizziness, R539) -> (Poisoning, Z036) -> (Arrhythmia, I489) -> (Arrhythmia, I489) -> (Arrhythmia, I489) -> (Chest pain, I489) -> (Arrhythmia, I489) -> (Arrhythmia, I489)
17	(Rash, Z711) -> (General weakness, Z711) -> (Nausea / vomiting, R119A) -> (Chest pain, Z711) -> (Genital disorders, R529) -> (Fever, F192) -> (Arrhythmia, R002) -> (Chest pain, F419) -> (Chest pain, M549) -> (Difficulty breathing, I509) -> (Headache, G442) -> (Abdominal pain, R104X) -> (Abdominal pain, R104X) -> (Chest pain, R074) -> (Head injury, Z711) -> (Elbow injury, L024) -> (Chest pain, Z71…
16	(Abdominal pain, R104X) -> (Deviating lab, E871B) -> (Difficulty breathing, E871B) -> (Abdominal pain, R104X) -> (Difficulty breathing, J841) -> (Abdominal pain, A099) -> (Deviating lab, E871B) -> (Abdominal pain, R104X) -> (General weakness, R104X) -> (Hip injury, M545) -> (Abdominal pain, R104X) -> (Abdominal pain, R104X) -> (Deviating lab, E871B) -> (Abdominal pain, R104X) -> (Difficulty breat…
16	(Abdominal pain, R104X) -> (Abdominal pain, R104X) -> (Abdominal pain, R104X) -> (Abdominal pain, R104X) -> (Abdominal pain, R104X) -> (Abdominal pain, R104X) -> (Abdominal pain, R104X) -> (Abdominal pain, R104X) -> (Abdominal pain, T140A) -> (Wound infection, T889) -> (Abdominal pain, R104X) -> (Wound infection, R104X) -> (Abdominal pain, R104X) -> (Abdominal pain, R104) -> (Abdominal pain, R104…
16	(Abdominal pain, R104) -> (Chest pain, K859) -> (Abdominal pain, K859) -> (Abdominal pain, R104X) -> (Chest pain, Z711) -> (Headache, R519) -> (Abdominal pain, N390) -> (Abdominal pain, R104X) -> (Abdominal pain, R104X) -> (Abdominal pain, R104X) -> (Flank pain, R104) -> (Abdominal pain, N300) -> (Abdominal pain, R104X) -> (Abdominal pain, R104X) -> (Flank pain, R104X) -> (Chest pain, R074)
15	(Poisoning, F320) -> (Bloody cough, Z711) -> (Poisoning, F100) -> (Cooling, T689) -> (Poisoning, F100) -> (Poisoning, F190) -> (Poisoning, F100) -> (Poisoning, F100) -> (Poisoning, Z711) -> (Poisoning, F100) -> (Poisoning, F100) -> (Poisoning, F100) -> (Poisoning, F109) -> (Facial paralysis, G510) -> (Poisoning, F190)
15	(Abdominal pain, R104) -> (Chest pain, R104X) -> (Abdominal pain, R104) -> (Abdominal pain, R104X) -> (Abdominal pain, K567) -> (High blood sugar, R799) -> (Chest pain, R074) -> (Chest pain, R739) -> (Back pain, M545) -> (Back pain, M549) -> (Back pain, M549) -> (Back pain, M485) -> (Back injury, R529) -> (Low blood sugar, E162) -> (Nausea / vomiting, R119B)
15	(Difficulty breathing, J441) -> (Head injury, S0650) -> (Urinary voice, R300) -> (Difficulty breathing, I509) -> (Difficulty breathing, J441) -> (Difficulty breathing, J441) -> (Difficulty breathing, R060) -> (Abdominal pain, R104X) -> (Abdominal pain, R104X) -> (Difficulty breathing, R060) -> (Difficulty breathing, Z711) -> (Chest pain, R104X) -> (Chest pain, R073) -> (Abdominal pain, R104) -> (…
15	(Wound injury, S018) -> (Neurological disorders, S018) -> (Poisoning, T658) -> (Abdominal pain, M545) -> (Back pain, M549) -> (Abdominal pain, R189) -> (Abdominal pain, R104X) -> (Abdominal pain, K420) -> (Abdominal pain, R104X) -> (Abdominal pain, R104X) -> (Poisoning, T509) -> (Back pain, M545) -> (Abdominal pain, K746) -> (Abuse, S011) -> (Abdominal pain, Z711)
15	(Self-inflicted damage, F681) -> (Self-inflicted damage, T189) -> (Abdominal pain, T182) -> (Self-inflicted damage, T189) -> (Gastrointestinal bleeding, K922) -> (Self-inflicted damage, T184) -> (Abdominal pain, T189) -> (Poisoning, T509) -> (Abdominal pain, M796E) -> (Abdominal / pelvic injury, M796E) -> (Self-inflicted damage, T181) -> (Abdominal pain, T181) -> (Poisoning, T509) -> (Poisoning, …
14	(Chest pain, R074) -> (Abdominal pain, R104X) -> (Abdominal pain, R104X) -> (Abdominal pain, R104X) -> (Abdominal pain, R104X) -> (Abdominal pain, N390) -> (Abdominal pain, R104X) -> (Abdominal pain, R104X) -> (Abdominal pain, R104X) -> (Abdominal pain, R104X) -> (Abdominal pain, R104X) -> (Abdominal pain, R104X) -> (Abdominal pain, R104X) -> (Abdominal pain, K566)
14	(General weakness, K566) -> (Abdominal pain, K566) -> (Abdominal pain, K566) -> (Abdominal pain, K566) -> (Abdominal pain, K566) -> (Abdominal pain, K566) -> (Abdominal pain, K566) -> (Abdominal pain, K566) -> (Abdominal pain, R104X) -> (Abdominal pain, K566) -> (Abdominal pain, K566) -> (Abdominal pain, R104X) -> (Abdominal pain, R104X) -> (Abdominal pain, R104X)
14	(Poisoning, T509) -> (Poisoning, T509) -> (Difficulty breathing, R060) -> (Poisoning, T509) -> (Chest pain, R074) -> (Poisoning, T509) -> (Facial swelling / pain, M549) -> (Chest pain, R202) -> (General weakness, F102X) -> (Back pain, M545) -> (Back pain, N509) -> (Genital disorders, N459) -> (Genital disorders, N459) -> (Genital disorders, Z711)
14	(Abdominal pain, R104X) -> (Abdominal pain, R104X) -> (Abdominal pain, R104X) -> (Abdominal pain, R104X) -> (Abdominal pain, R104X) -> (Abdominal pain, R104X) -> (Abdominal pain, R104X) -> (Abdominal pain, R104X) -> (Abdominal pain, Z711) -> (Abdominal pain, R104X) -> (Abdominal pain, R104X) -> (Abdominal pain, R104X) -> (Abdominal pain, Z711) -> (Abdominal pain, Z711)
14	(Chest pain, I489) -> (Chest pain, I480) -> (Arrhythmia, R002) -> (Chest pain, I480) -> (Chest pain, R074) -> (Chest pain, I480) -> (Arrhythmia, I480) -> (Arrhythmia, I489) -> (Arrhythmia, I489) -> (Arrhythmia, I499) -> (General weakness, I480) -> (High blood pressure, I109) -> (Chest pain, I109) -> (Abdominal pain, R104X)
14	(Abdominal pain, R104X) -> (Abdominal pain, R104X) -> (Abdominal pain, R104X) -> (Abdominal pain, R104X) -> (Abdominal pain, R104X) -> (Abdominal pain, R104X) -> (Abdominal pain, R104X) -> (Abdominal pain, R104X) -> (Abdominal pain, R104X) -> (Abdominal pain, R104X) -> (Abdominal pain, R104X) -> (Abdominal pain, R104X) -> (Abdominal pain, Z711) -> (Abdominal pain, R104X)
14	(Poisoning, F100) -> (Poisoning, F100) -> (Poisoning, Z711) -> (Poisoning, F190) -> (Head injury, S018) -> (Poisoning, F100) -> (Ankle / foot injury, S823) -> (Poisoning, F100) -> (Poisoning, F100) -> (Poisoning, T424) -> (Wrist / hand injury, NA) -> (Poisoning, F100) -> (Poisoning, R568X) -> (Poisoning, F100)
14	(Cramps, R559) -> (Cramps, R568X) -> (Poisoning, R568X) -> (Cramps, R410) -> (Cramps, R568) -> (Chest pain, R252) -> (Poisoning, R401) -> (Cramps, Z711) -> (Headache, R429) -> (Cramps, R559) -> (Cramps, R568) -> (Cramps, F100) -> (Poisoning, F100) -> (Neurological disorders, R539)
14	(Headache, R519) -> (Back pain, R522A) -> (Neurological disorders, R522A) -> (Back pain, R529) -> (Back pain, R559) -> (Fainting, R559) -> (Neck pain, R529) -> (Headache, R519) -> (Headache, R519) -> (Back pain, M544) -> (Back pain, M544) -> (Back pain, M544) -> (Head injury, R522) -> (Back pain, M549)
13	(Leg swelling / pain, M621F) -> (Hip injury, M543) -> (Chest injury, S270) -> (Abdominal pain, K409) -> (Lump in the abdomen / groin, R529) -> (Abdominal pain, R104X) -> (Head injury, S018) -> (Shoulder injury, S400) -> (Fainting, R559) -> (Lump in the abdomen / groin, K409) -> (Fainting, R559) -> (Lump in the abdomen / groin, K409) -> (Head injury, S018)
13	(Poisoning, T509) -> (Poisoning, F150) -> (Poisoning, F150) -> (Trauma, S109) -> (Poisoning, F110) -> (Wrist / hand injury, R568X) -> (Head injury, S018) -> (Poisoning, F190) -> (Poisoning, S009) -> (Abdominal pain, R520) -> (Abdominal pain, Z711) -> (Cramps, R568X) -> (Abdominal pain, Z711)
13	(Gastrointestinal bleeding, K921) -> (Deviating lab, D649) -> (General weakness, F039) -> (Reduced alertness, R509) -> (Fainting, K591) -> (General weakness, M109) -> (Fever, A499) -> (Reduced alertness, E869) -> (Fever, R509) -> (Fever, A419) -> (Fever, R539) -> (Reduced alertness, R400) -> (Reduced alertness, R401)
13	(Difficulty breathing, R060) -> (Arrhythmia, I499) -> (Knee injury, M796G) -> (Arrhythmia, I509) -> (Arrhythmia, I489) -> (Arrhythmia, I481) -> (Difficulty breathing, I509) -> (Arrhythmia, I481) -> (Arrhythmia, R002) -> (Arrhythmia, I489) -> (Arrhythmia, Z038W) -> (Arrhythmia, I499) -> (Arrhythmia, I509)
13	(Rectal problems (incl. Fk), K629) -> (Fever, R509) -> (KAD trouble, Z466) -> (Abdominal pain, K590) -> (Urinary voice, R339) -> (Fever, R509) -> (KAD trouble, Z466) -> (KAD trouble, R339) -> (KAD trouble, Z466) -> (KAD trouble, N210) -> (Abdominal pain, N390) -> (KAD trouble, Z466) -> (Urinary voice, R339)
13	(Back pain, M549) -> (Back pain, T888) -> (Back pain, R202) -> (Back pain, R529) -> (Abdominal pain, R104X) -> (Abdominal pain, R104X) -> (Abdominal pain, R104X) -> (Abdominal pain, R104X) -> (Abdominal pain, R104X) -> (Back pain, M549) -> (Abdominal pain, R104X) -> (Poisoning, R400) -> (Allergic reaction, Z711)
13	(Nausea / vomiting, R104X) -> (Abdominal pain, R104) -> (Gastrointestinal bleeding, R104) -> (Nausea / vomiting, R539) -> (General weakness, R539) -> (Nausea / vomiting, R539) -> (Nausea / vomiting, A099) -> (Abdominal pain, K566) -> (General weakness, I509) -> (Abdominal pain, R104X) -> (Flank pain, R104) -> (General weakness, R539) -> (Abdominal pain, NA)
13	(Head injury, S060) -> (Headache, R519) -> (Headache, G443) -> (Head injury, R519) -> (Headache, R519) -> (Difficulty breathing, R060) -> (Headache, R519) -> (Dizziness, R519) -> (Headache, R519) -> (Difficulty breathing, R060) -> (Back injury, S700) -> (Flank pain, M545) -> (Headache, R519)
13	(Abdominal pain, R104X) -> (Abdominal pain, R104X) -> (Abdominal pain, R104X) -> (Abdominal pain, R104X) -> (Abdominal pain, R104X) -> (Abdominal pain, Z711) -> (Abdominal pain, R104X) -> (Abdominal pain, R104X) -> (Abdominal pain, R104X) -> (Abdominal pain, Z711) -> (Abdominal pain, R104X) -> (Abdominal pain, R104X) -> (Abdominal pain, R104X)
12	(Reduced alertness, R401) -> (Difficulty breathing, I509) -> (Neurological disorders, R539) -> (General weakness, R539) -> (Disorientation, R410) -> (Disorientation, R509) -> (Fever, R509) -> (Difficulty breathing, I509) -> (High blood sugar, E106W) -> (High blood sugar, R539) -> (Disorientation, K729) -> (General weakness, A419)
12	(Difficulty breathing, R539) -> (Shoulder injury, M796B) -> (Hip injury, M544) -> (Difficulty breathing, R060) -> (Difficulty breathing, J441) -> (Difficulty breathing, R060) -> (Difficulty breathing, R060) -> (Abdominal pain, R104X) -> (Abdominal pain, R104X) -> (Abdominal pain, K658) -> (Difficulty breathing, J441) -> (Difficulty breathing, J441)
12	(Fever, J101) -> (Difficulty breathing, J450W) -> (Difficulty breathing, J450W) -> (Difficulty breathing, J450W) -> (Difficulty breathing, J459) -> (Difficulty breathing, J459) -> (Difficulty breathing, J459) -> (Difficulty breathing, J469) -> (Difficulty breathing, J459) -> (Difficulty breathing, J469) -> (Difficulty breathing, J469) -> (Difficulty breathing, R060)
12	(Blood in urine, Z466) -> (General weakness, R429) -> (Blood in urine, R319) -> (Blood in urine, R319) -> (KAD trouble, R319) -> (Blood in urine, R319) -> (KAD trouble, R319) -> (KAD trouble, Z466) -> (Abdominal pain, R060) -> (Nausea / vomiting, R739) -> (Low blood sugar, E113E) -> (High blood sugar, A499)
12	(Poisoning, M549) -> (Back pain, M549) -> (Back pain, M549) -> (Abdominal pain, R100) -> (Abdominal pain, K578) -> (Abdominal pain, R104X) -> (Abdominal pain, K567) -> (Ostomy discomfort, Z432) -> (Abdominal pain, R935) -> (Wound injury, R935) -> (Abdominal pain, R509) -> (Skin infection, NA)
12	(Self-inflicted damage, S519) -> (Self-inflicted damage, S519) -> (Self-inflicted damage, S818) -> (Poisoning, T509) -> (Poisoning, T509) -> (Poisoning, T509) -> (Wound injury, S519) -> (Self-inflicted damage, S519) -> (Poisoning, T509) -> (Poisoning, T509) -> (Self-inflicted damage, S818) -> (Self-inflicted damage, S818)
12	(Abdominal pain, R104X) -> (Abdominal pain, R104X) -> (Abdominal pain, R104X) -> (Wound injury, S311) -> (Self-inflicted damage, T814) -> (Wound infection, R104X) -> (Abdominal pain, Z711) -> (Abdominal pain, Z711) -> (Abdominal pain, R104X) -> (Abdominal pain, R104X) -> (Abdominal pain, R104X) -> (Abdominal pain, R104X)
12	(Low blood sugar, E160) -> (Disorientation, R410) -> (General weakness, R539) -> (Arrhythmia, N179) -> (Poisoning, F100) -> (Poisoning, F100) -> (Poisoning, F102) -> (General weakness, K591) -> (Gastrointestinal bleeding, K921) -> (Diarrhea, K591) -> (General weakness, R539) -> (General weakness, R539)
12	(Chest pain, R074) -> (General weakness, R539) -> (Dizziness, R074) -> (Difficulty breathing, R060) -> (Difficulty breathing, K729) -> (Difficulty breathing, R074) -> (Chest pain, R074) -> (Chest pain, R074) -> (General weakness, E871B) -> (Difficulty breathing, M791) -> (Leg swelling / pain, M531) -> (Difficulty breathing, I509)
11	(High blood pressure, I489) -> (High blood pressure, I109) -> (Arrhythmia, R074) -> (Neurological disorders, R298) -> (General weakness, E871B) -> (Chest pain, R539) -> (Arrhythmia, I489) -> (Arrhythmia, I480) -> (Arrhythmia, I480) -> (Arrhythmia, I489) -> (Chest pain, R074)
11	(Urinary voice, R339) -> (Abdominal pain, R189) -> (Abdominal pain, R189) -> (Poisoning, K703) -> (Abdominal pain, R189) -> (Urinary voice, R189) -> (Abdominal pain, R189) -> (General weakness, R799) -> (Abdominal pain, R104X) -> (Abdominal pain, E871B) -> (Low blood sugar, E162)
11	(Wound injury, S119) -> (Wound injury, S119) -> (Self-inflicted damage, S119) -> (Trauma, S119) -> (Self-inflicted damage, S619) -> (Self-inflicted damage, S619) -> (Wrist / hand injury, S617) -> (Self-inflicted damage, S118) -> (Self-inflicted damage, S619) -> (Self-inflicted damage, S119) -> (Poisoning, T509)
11	(Self-inflicted damage, S518) -> (Poisoning, F130) -> (Poisoning, T509) -> (Self-inflicted damage, S519) -> (Self-inflicted damage, S518) -> (Self-inflicted damage, S619) -> (Self-inflicted damage, T182) -> (Poisoning, T509) -> (Urinary voice, R339) -> (Self-inflicted damage, S519) -> (Self-inflicted damage, S519)
11	(Neurological disorders, I639) -> (Neurological disorders, I639) -> (Arrhythmia, I489) -> (Abdominal pain, M545) -> (Back pain, M549) -> (General weakness, R539) -> (General weakness, Z711) -> (General weakness, R060) -> (Chest pain, R073) -> (Back pain, R391) -> (Arrhythmia, Z711)
11	(High blood sugar, E106A) -> (Low blood sugar, E106A) -> (Low blood sugar, E162) -> (Abdominal pain, R104X) -> (Low blood sugar, E162) -> (Cramps, R568X) -> (Cramps, R568X) -> (Cramps, R568X) -> (High blood sugar, R739) -> (Cramps, R042) -> (Cramps, R568)
11	(Hip injury, M545) -> (Difficulty breathing, R059) -> (Gastrointestinal bleeding, Z711) -> (Difficulty breathing, R539) -> (General weakness, T509) -> (Leg swelling / pain, M796E) -> (Hip injury, M796E) -> (Ankle / foot injury, S822) -> (Leg swelling / pain, M796E) -> (Hip injury, M791) -> (Wound infection, Z988)
11	(Poisoning, L089) -> (Fever, L889) -> (General weakness, L088) -> (Wound infection, L088) -> (Leg swelling / pain, L088) -> (Lower leg injury, L088) -> (Fever, L889X) -> (General weakness, L889X) -> (Hip injury, S7200) -> (Hip injury, Z090) -> (Fever, NA)
11	(Abdominal pain, R104X) -> (Abdominal pain, K509) -> (Neurological disorders, R519) -> (Poisoning, S009) -> (Abdominal pain, R104X) -> (Abdominal pain, R104X) -> (Abdominal pain, K509) -> (Abdominal pain, R104X) -> (Abdominal pain, R104) -> (Abdominal pain, R104X) -> (Abdominal pain, R104X)
11	(Hip injury, M796E) -> (Hip injury, M169) -> (Hip injury, M169) -> (Chest pain, R074) -> (Arrhythmia, Z039) -> (Hip injury, M169) -> (Hip injury, M796E) -> (General weakness, R429) -> (Dizziness, R429) -> (General weakness, Z718) -> (Headache, R519)
11	(Abdominal pain, R104X) -> (Abdominal pain, R104X) -> (Chest pain, K859) -> (Abdominal pain, K859) -> (Chest pain, K859) -> (Abdominal pain, R074) -> (Abdominal pain, R104X) -> (Chest pain, R104X) -> (Abdominal pain, R104X) -> (Abdominal pain, R104) -> (Abdominal pain, R104X)
11	(Arrhythmia, R002) -> (Arrhythmia, I489) -> (General weakness, Z950) -> (Fever, R509) -> (Arrhythmia, R002) -> (Chest pain, R074) -> (Trauma, S134) -> (Arrhythmia, I480) -> (Arrhythmia, R002) -> (Chest pain, I489) -> (Arrhythmia, I499)
11	(Dizziness, I489) -> (Difficulty breathing, I489) -> (General weakness, D649) -> (Disorientation, R410) -> (Difficulty breathing, K922) -> (Difficulty breathing, R060) -> (Difficulty breathing, R060) -> (Difficulty breathing, J441) -> (Difficulty breathing, R060) -> (Difficulty breathing, R060) -> (Arrhythmia, L979)
11	(Ankle / foot injury, M796H) -> (Leg swelling / pain, NA) -> (Flank pain, R104) -> (Chest pain, R074) -> (Abdominal pain, R104X) -> (General weakness, R529) -> (Chest pain, R074) -> (Difficulty breathing, R559) -> (Fever, Z711) -> (Fever, R509) -> (General weakness, R529)
11	(Genital disorders, N432) -> (Genital disorders, N508) -> (Genital disorders, N509) -> (Genital disorders, R520) -> (Wound infection, N509) -> (Genital disorders, T889) -> (Genital disorders, T810) -> (Genital disorders, T810) -> (Genital disorders, N509) -> (Genital disorders, Z711) -> (Genital disorders, N509)
11	(Chest pain, R559) -> (Chest pain, R559) -> (Dizziness, R429) -> (Wound injury, S018) -> (Fainting, S018) -> (Urinary voice, R339) -> (Fainting, R559) -> (Fainting, N390) -> (Back pain, M549) -> (Back pain, R529) -> (Abdominal pain, K590)
11	(KAD trouble, Z466) -> (KAD trouble, Z466) -> (KAD trouble, Z436) -> (KAD trouble, Z436) -> (KAD trouble, Z436) -> (Urinary voice, R339) -> (KAD trouble, Z466) -> (KAD trouble, T830) -> (Urinary voice, Z466) -> (KAD trouble, Z466) -> (Urinary voice, R339)
10	(KAD trouble, Z466) -> (KAD trouble, Z466) -> (KAD trouble, Z466) -> (KAD trouble, Z466) -> (KAD trouble, Z466) -> (KAD trouble, Z466) -> (KAD trouble, Z466) -> (Fever, R539) -> (Rectal problems (incl. Fk), Z719) -> (Rectal problems (incl. Fk), K632)
10	(Abdominal pain, K309) -> (Abdominal pain, R074) -> (Chest pain, R104X) -> (Abdominal pain, R104X) -> (Abdominal pain, R104X) -> (Abdominal pain, R104X) -> (Reduced alertness, D696) -> (Abdominal pain, R104X) -> (Abdominal pain, R104X) -> (Abdominal pain, R104X)
10	(Dizziness, R429) -> (Abdominal pain, R194) -> (General weakness, R539) -> (Wound infection, T814) -> (Fever, T814) -> (General weakness, R539) -> (Dizziness, R429) -> (Deviating lab, D469) -> (Abdominal pain, R104X) -> (Fever, R104X)
10	(Leg swelling / pain, R224) -> (Head injury, S099) -> (Ankle / foot injury, S009) -> (Ankle / foot injury, S060) -> (Difficulty breathing, R060) -> (Head injury, S009) -> (Difficulty breathing, I509) -> (Leg swelling / pain, I509) -> (Ostomy discomfort, R104X) -> (Dizziness, N179)
10	(Chest pain, I500) -> (Dizziness, R410) -> (Difficulty breathing, R060) -> (Chest injury, M791) -> (Chest pain, M791) -> (Difficulty breathing, I509) -> (Chest pain, I509) -> (Leg swelling / pain, M796B) -> (Chest pain, R074) -> (Dizziness, R429)
10	(Chest pain, I489) -> (Chest pain, I480) -> (Chest pain, R074) -> (Chest pain, R104X) -> (Difficulty breathing, R060) -> (Chest pain, R060) -> (Chest pain, R060) -> (Difficulty breathing, R060) -> (Leg swelling / pain, R224) -> (Difficulty breathing, R060)
10	(Difficulty breathing, R059) -> (Difficulty breathing, R060) -> (Neurological disorders, R073) -> (High blood pressure, R779) -> (Chest pain, R074) -> (Leg swelling / pain, I509) -> (High blood pressure, I109) -> (High blood pressure, I109) -> (High blood pressure, I109) -> (Leg swelling / pain, M796G)
10	(Chest pain, R539) -> (Neurological disorders, R519) -> (Headache, R519) -> (Headache, R519) -> (Headache, R519) -> (Difficulty breathing, J459) -> (Difficulty breathing, Z711) -> (Headache, R519) -> (Abdominal pain, R104X) -> (Arrhythmia, R529)
10	(Deviating lab, I509) -> (Difficulty breathing, I509) -> (General weakness, E875) -> (General weakness, J9601) -> (High blood sugar, R060) -> (Difficulty breathing, R509) -> (Abdominal pain, R104X) -> (High blood sugar, R739) -> (Difficulty breathing, R060) -> (General weakness, R298)
10	(Chest pain, Z039) -> (Chest pain, R101) -> (Abdominal pain, Z039) -> (Abdominal pain, Z038) -> (Abdominal pain, Z038) -> (Abdominal pain, Z711) -> (Abdominal pain, R104X) -> (Chest pain, Z711) -> (Abdominal pain, R104X) -> (General weakness, N390)
10	(General weakness, R522) -> (Leg swelling / pain, R529) -> (Difficulty breathing, R059) -> (Back pain, G629) -> (Chest pain, R074) -> (Arrhythmia, G629) -> (General weakness, G629) -> (Back pain, M549) -> (Back pain, R220) -> (Abdominal pain, R101)
10	(Flank pain, M791) -> (Wrist / hand injury, S913) -> (Nausea / vomiting, Z038W) -> (Difficulty breathing, R060) -> (Wound infection, T814) -> (Wound infection, Z711) -> (Trauma, M796F) -> (Hip injury, M549) -> (Hip injury, R529) -> (Abdominal pain, K590)
10	(Abdominal pain, R104X) -> (Shoulder injury, M796B) -> (Poisoning, T541) -> (Reduced alertness, R298) -> (Difficulty breathing, R490) -> (Abdominal pain, R104X) -> (Cramps, R568) -> (Difficulty breathing, R060) -> (Cramps, R568X) -> (Abdominal pain, Z915)
10	(Self-inflicted damage, S519) -> (Self-inflicted damage, S619) -> (Poisoning, F100) -> (Self-inflicted damage, S109) -> (Self-inflicted damage, S518) -> (Wound injury, S598) -> (Self-inflicted damage, S510) -> (Self-inflicted damage, S510) -> (Forearm injury, M795) -> (Diarrhea, NA)
10	(Abdominal pain, R104X) -> (Abdominal pain, R104X) -> (Headache, R519) -> (Headache, E871B) -> (Back pain, M544) -> (Back pain, M545) -> (Back pain, M549) -> (Back pain, M549) -> (Back pain, R522) -> (Difficulty breathing, I269)
10	(Trauma, S019) -> (Shoulder injury, S400) -> (Head injury, S018) -> (Arrhythmia, I489) -> (General weakness, R539) -> (Arrhythmia, R060) -> (General weakness, R520) -> (General weakness, R471A) -> (Difficulty breathing, I509) -> (Abdominal pain, N390)
10	(Abdominal pain, R104X) -> (Flank pain, R104X) -> (Abdominal pain, K802) -> (Abdominal pain, M549) -> (Back pain, M549) -> (Abdominal pain, R101) -> (Abdominal pain, R104X) -> (Abdominal pain, R104X) -> (Abdominal pain, R104X) -> (Difficulty breathing, R104X)
10	(Chest pain, R074) -> (Chest pain, R074) -> (Chest pain, R429) -> (Chest pain, I200) -> (Chest pain, R074) -> (Chest pain, I200) -> (Chest pain, R060) -> (Chest pain, R074) -> (Chest pain, R074) -> (Difficulty breathing, R060)
9	(Back pain, M544) -> (Back pain, R529) -> (Neurological disorders, R298) -> (Urinary voice, R339) -> (Urinary voice, R339) -> (Neurological disorders, R529) -> (Chest pain, J189) -> (Difficulty breathing, R529) -> (Difficulty breathing, R060)
9	(General weakness, R539) -> (Blood in urine, R319) -> (Yellow skin / whites of the eyes, B999) -> (Knee injury, Z711) -> (Ankle / foot injury, S7240) -> (KAD trouble, Z436) -> (KAD trouble, Z466) -> (Ostomy discomfort, Z468) -> (KAD trouble, Z466)
9	(Dizziness, R429) -> (Reduced alertness, R429) -> (Dizziness, R429) -> (Chest pain, R104X) -> (Dizziness, R429) -> (Dizziness, R104X) -> (Difficulty breathing, J019) -> (Dizziness, R400) -> (General weakness, R401)
9	(Arrhythmia, I471) -> (Arrhythmia, I471) -> (Chest pain, I471) -> (Arrhythmia, I471) -> (Arrhythmia, I471) -> (Arrhythmia, R000) -> (Allergic reaction, R139) -> (Difficulty breathing, R139) -> (Arrhythmia, R008)
9	(Difficulty breathing, R060) -> (Leg swelling / pain, R224) -> (Difficulty breathing, I509) -> (Difficulty breathing, I509) -> (Fever, R539) -> (Fever, R509) -> (Fever, N300) -> (Fever, NA) -> (General weakness, R539)
9	(Abdominal pain, K860) -> (Abdominal pain, R104X) -> (Abdominal pain, R104X) -> (Diarrhea, A090) -> (Abdominal pain, R104X) -> (Abdominal pain, R104X) -> (Abdominal pain, R104X) -> (Abdominal pain, R101) -> (Fainting, G253)
9	(Difficulty breathing, R059) -> (Leg swelling / pain, R224) -> (Leg swelling / pain, R224) -> (Chest pain, R074) -> (Difficulty breathing, R059) -> (Hip injury, M796F) -> (High blood sugar, R739) -> (Gastrointestinal bleeding, K922) -> (Difficulty breathing, J441)
9	(Chest pain, R073) -> (Difficulty breathing, R060) -> (Head injury, S5250) -> (Fainting, S5250) -> (Difficulty breathing, R060) -> (Difficulty breathing, J441) -> (Difficulty breathing, J441) -> (Difficulty breathing, J441) -> (Difficulty breathing, R060)
9	(Difficulty breathing, J441) -> (Difficulty breathing, J159) -> (Difficulty breathing, R060) -> (Difficulty breathing, J449) -> (Difficulty breathing, J441) -> (Hip injury, S300) -> (Deviating lab, D649) -> (Difficulty breathing, J441) -> (Chest pain, I209)
9	(Fever, R319) -> (KAD trouble, R509) -> (KAD trouble, Z466) -> (KAD trouble, Z466) -> (Disorientation, R410) -> (KAD trouble, Z436) -> (Fever, N300) -> (Blood in urine, D649) -> (General weakness, R401)
9	(Difficulty breathing, I509) -> (Fainting, R559) -> (Chest pain, R060) -> (Arrhythmia, I489) -> (Chest pain, I489) -> (Arrhythmia, R539) -> (Difficulty breathing, I489) -> (Chest pain, R074) -> (Difficulty breathing, R060)
9	(Abdominal pain, R104X) -> (Abdominal pain, R104X) -> (Abdominal pain, R101) -> (Sore throat / swelling, R529) -> (Abdominal pain, R104X) -> (Abdominal pain, R119B) -> (Abdominal pain, NA) -> (Nausea / vomiting, R119) -> (Abdominal pain, R119B)
9	(Poisoning, F100) -> (Poisoning, F100) -> (Reduced alertness, F100) -> (Poisoning, T509) -> (Self-inflicted damage, S910) -> (Poisoning, T509) -> (Poisoning, T509) -> (Poisoning, T509) -> (Poisoning, F190)
9	(Back pain, M549) -> (Headache, Z711) -> (Difficulty breathing, Z711) -> (General weakness, R529) -> (Difficulty breathing, R060) -> (Chest pain, R520) -> (Chest pain, S2240) -> (Chest pain, Z711) -> (Reduced alertness, R539)
9	(Deviating lab, E876) -> (General weakness, R539) -> (General weakness, NA) -> (Deviating lab, E876) -> (General weakness, E876) -> (General weakness, E876) -> (Arrhythmia, E878) -> (General weakness, R799) -> (Deviating lab, E875)
9	(Cramps, R568X) -> (Cramps, Z760) -> (Back pain, M549) -> (Back pain, Z711) -> (Back pain, M549) -> (Cramps, R568X) -> (Dizziness, R429) -> (Poisoning, M549) -> (Back pain, M549)
9	(Poisoning, R400) -> (Cramps, R568X) -> (Cramps, R568X) -> (Cramps, R568X) -> (Cooling, R400) -> (Poisoning, T509) -> (Poisoning, T509) -> (Cramps, R568) -> (Cramps, R568X)
9	(Abdominal pain, R104X) -> (Abdominal pain, R104) -> (Abdominal pain, R104X) -> (Abdominal pain, R104X) -> (Difficulty breathing, R104X) -> (Gastrointestinal bleeding, R104X) -> (Abdominal pain, R104X) -> (Abdominal pain, R104) -> (Abdominal pain, R104X)
9	(Abdominal pain, R104X) -> (Trauma, S108) -> (Headache, R519) -> (Neck pain, M542) -> (Leg swelling / pain, M796G) -> (Leg swelling / pain, I801) -> (Leg swelling / pain, R224) -> (Abdominal pain, R104X) -> (Chest pain, R074)
9	(Self-inflicted damage, S318) -> (Trauma, S318) -> (Self-inflicted damage, Z038W) -> (Self-inflicted damage, T182) -> (Abdominal pain, K920) -> (Self-inflicted damage, S311) -> (Self-inflicted damage, S318) -> (Self-inflicted damage, S318) -> (Self-inflicted damage, T182)
9	(Flank pain, R104X) -> (Flank pain, R104X) -> (Flank pain, R104X) -> (Flank pain, R104X) -> (Back pain, M549) -> (Back pain, M549) -> (Back pain, M544) -> (Back pain, M549) -> (Back pain, M549)
9	(Chest pain, R074) -> (Dizziness, E869) -> (Flank pain, N200) -> (Abdominal pain, R104X) -> (Flank pain, K802) -> (Abdominal pain, R298) -> (General weakness, R298) -> (Forearm injury, S5250) -> (Wrist / hand injury, S5250)
9	(Abdominal pain, F151) -> (Poisoning, F110) -> (Abdominal pain, K509) -> (Abdominal pain, R104X) -> (Wound infection, T814) -> (Poisoning, Z036) -> (Poisoning, R224) -> (Wound infection, Z039) -> (Lower leg injury, T814)
9	(Ostomy discomfort, K914) -> (Abdominal pain, Z433) -> (Abdominal pain, R104X) -> (Abdominal pain, R104X) -> (Abdominal pain, R104X) -> (Abdominal pain, R104X) -> (Abdominal pain, R104) -> (Flank pain, R104X) -> (Abdominal pain, R104X)
9	(Chest pain, R074) -> (Chest pain, R074) -> (Chest pain, Z711) -> (Chest pain, R074) -> (Abdominal pain, R104X) -> (Abdominal pain, R104X) -> (Chest pain, R074) -> (Chest pain, R074) -> (Chest pain, R074)
9	(Leg swelling / pain, M796G) -> (Chest pain, R002) -> (Headache, R519) -> (Chest pain, R074) -> (Chest pain, M796B) -> (Chest pain, R002) -> (Chest pain, R074) -> (Abdominal pain, R104X) -> (Abdominal pain, R104X)
9	(General weakness, R559) -> (Abdominal pain, R104X) -> (Reduced alertness, F418) -> (Reduced alertness, R559) -> (Abdominal pain, Z711) -> (Abdominal pain, S301) -> (Reduced alertness, Z630) -> (Trauma, S400) -> (Reduced alertness, F430)
9	(Chest pain, R074) -> (Joint pain, Z711) -> (Fever, M139) -> (Chest pain, R074) -> (Abdominal pain, R104X) -> (Abdominal pain, Z711) -> (Abdominal pain, R104X) -> (Chest pain, R074) -> (Chest pain, R073)
8	(Difficulty breathing, J189) -> (Hip injury, R060) -> (Difficulty breathing, R060) -> (Neurological disorders, I639) -> (Fever, A499) -> (Nausea / vomiting, I509) -> (Shoulder injury, S400) -> (Difficulty breathing, R060)
8	(Abdominal pain, R798) -> (Chest pain, R074) -> (Difficulty breathing, R539) -> (Chest pain, R074) -> (Neurological disorders, S099) -> (Hip injury, S700) -> (Hip injury, S700) -> (Chest pain, R119A)
8	(Abdominal pain, R104X) -> (Abdominal pain, R104X) -> (Abdominal pain, R104) -> (Abdominal pain, K912) -> (Abdominal pain, R104X) -> (Abdominal pain, R104X) -> (Abdominal pain, R104X) -> (General weakness, L298D)
8	(Flank pain, N390) -> (Flank pain, N390) -> (Flank pain, N200) -> (Flank pain, N136) -> (KAD trouble, Z466) -> (Fever, R509) -> (Urinary tract problems, R509) -> (Flank pain, N239)
8	(Chest pain, R074) -> (Rash, R224) -> (Leg swelling / pain, R224) -> (Allergic reaction, T782) -> (Difficulty breathing, I269) -> (Leg swelling / pain, M796F) -> (Leg swelling / pain, M796F) -> (Arrhythmia, R002)
8	(Back pain, M549) -> (Back pain, M485) -> (Difficulty breathing, R060) -> (General weakness, R060) -> (Back pain, M485) -> (Difficulty breathing, R060) -> (Difficulty breathing, R060) -> (Difficulty breathing, J189)
8	(Probe / PEG problem, Z431) -> (Cramps, R298) -> (Probe / PEG problem, Z431) -> (Deviating lab, R799) -> (Diarrhea, R119B) -> (Diarrhea, R119B) -> (General weakness, K920) -> (Diarrhea, NA)
8	(Difficulty breathing, R060) -> (Difficulty breathing, J189) -> (Reduced alertness, R401) -> (Abdominal pain, R104) -> (Difficulty breathing, J441) -> (Fever, R060) -> (Fever, A499) -> (Difficulty breathing, R060)
8	(Fainting, R559) -> (Fainting, R559) -> (Chest pain, R539) -> (Head injury, F072) -> (Neurological disorders, R539) -> (Neurological disorders, R298) -> (Fainting, R559) -> (Fainting, R559)
8	(General weakness, M799) -> (Difficulty breathing, I509) -> (Difficulty breathing, R539) -> (Leg swelling / pain, R224) -> (Leg swelling / pain, A469) -> (Difficulty breathing, R060) -> (Difficulty breathing, J441) -> (Difficulty breathing, I509)
8	(Fever, R509) -> (Fever, J690) -> (Urinary tract problems, N390) -> (Difficulty breathing, J189) -> (Urinary tract problems, N390) -> (Gastrointestinal bleeding, R119B) -> (Nausea / vomiting, R060) -> (Abdominal pain, K590)
8	(Abdominal pain, R104X) -> (Abdominal pain, R104X) -> (Abdominal pain, R104X) -> (Flank pain, K805) -> (Abdominal pain, R104X) -> (Flank pain, R104X) -> (Abdominal pain, T818) -> (Abdominal pain, R104X)
8	(Abdominal pain, R104X) -> (Arrhythmia, R060) -> (Difficulty breathing, R060) -> (Difficulty breathing, R060) -> (Difficulty breathing, I509) -> (Leg swelling / pain, S800) -> (High blood sugar, R739) -> (Fainting, R559)
8	(Deviating lab, E876) -> (Deviating lab, E876) -> (Deviating lab, E876) -> (Deviating lab, R799) -> (Deviating lab, E876) -> (Poisoning, Z711) -> (Poisoning, T509) -> (Poisoning, T509)
8	(Ankle / foot injury, S8280) -> (Leg swelling / pain, R232) -> (Lower leg injury, M796G) -> (Ankle / foot injury, R509) -> (Allergic reaction, R060) -> (High blood pressure, I109) -> (Leg swelling / pain, R232) -> (Leg swelling / pain, R232)
8	(Abdominal pain, N390) -> (Abdominal pain, K610) -> (KAD trouble, T830) -> (Chest pain, R073) -> (Abdominal pain, N109) -> (Abdominal pain, R104X) -> (Back injury, S220) -> (Deviating lab, S220)
8	(Chest pain, R074) -> (Abdominal pain, R104X) -> (Chest pain, R104X) -> (Abdominal pain, R101) -> (Abdominal pain, R104X) -> (Fainting, R559) -> (Flank pain, K810) -> (Chest pain, R074)
8	(General weakness, R520) -> (Wound injury, S019) -> (Dizziness, R519) -> (Ankle / foot injury, S901) -> (Dizziness, R429) -> (Chest injury, S202) -> (Head injury, S223) -> (Elbow injury, S500)
8	(Neck injury, M542) -> (Neck pain, M436) -> (Nausea / vomiting, A099) -> (Neck pain, M130) -> (Neck pain, M130) -> (Neck pain, M531) -> (Leg swelling / pain, M531) -> (Ankle / foot injury, M796H)
8	(Chest pain, R074) -> (Chest pain, R074) -> (Fever, R060) -> (Chest pain, R060) -> (Chest pain, I509) -> (Chest pain, I509) -> (Difficulty breathing, I509) -> (General weakness, R509)
8	(Abdominal pain, K567) -> (Abdominal pain, K567) -> (General weakness, K567) -> (Back pain, M485) -> (Back pain, M485) -> (Leg swelling / pain, T140A) -> (Abdominal pain, R104X) -> (Abdominal pain, R539)
8	(Urinary tract problems, R391) -> (Urinary voice, Z711) -> (Dizziness, R429) -> (Shoulder injury, S400) -> (General weakness, R739) -> (Back pain, M549) -> (Back pain, M545) -> (Chest pain, R559)
8	(Shoulder injury, M796B) -> (Chest pain, M796B) -> (Shoulder injury, M796B) -> (Fainting, R559) -> (Headache, R519) -> (Abdominal pain, R104X) -> (Chest pain, R101) -> (Abdominal pain, K429)
8	(Abdominal pain, R104X) -> (Abdominal pain, K432) -> (Headache, R519) -> (Abdominal pain, K650) -> (Abdominal pain, L022) -> (Abdominal pain, R104X) -> (Abdominal pain, K630) -> (Fever, K630)
8	(Chest pain, R070) -> (Hip injury, M706) -> (Chest pain, R074) -> (Chest pain, K309) -> (Arrhythmia, R002) -> (Arrhythmia, R002) -> (Chest pain, R129) -> (Chest pain, R070)
8	(Leg swelling / pain, Z711) -> (Trauma, M502) -> (Back injury, M502) -> (Neck injury, M502) -> (Facial injury, S022) -> (Facial injury, S022) -> (Neck pain, M542) -> (Neck pain, R529)
8	(Abdominal pain, R104X) -> (Abdominal pain, R104X) -> (Abdominal pain, R104X) -> (Difficulty breathing, B349) -> (Abdominal pain, R104X) -> (Abdominal pain, R519) -> (Neurological disorders, R104X) -> (Chest pain, R074)
8	(High blood sugar, R224) -> (Leg swelling / pain, R224) -> (Leg swelling / pain, R224) -> (Leg swelling / pain, M796G) -> (Leg swelling / pain, NA) -> (Head injury, S009) -> (Upper arm injury, S430) -> (Leg swelling / pain, R223)
8	(Wound injury, S711) -> (Trauma, S212) -> (Ostomy discomfort, K567) -> (Ostomy discomfort, R104X) -> (Abdominal pain, K567) -> (Abdominal pain, R104X) -> (Urinary voice, R339) -> (Abdominal pain, K590)
8	(Shoulder injury, S223) -> (Difficulty breathing, I509) -> (Dizziness, E875) -> (General weakness, R429) -> (Dizziness, I959) -> (Arrhythmia, R429) -> (Dizziness, R429) -> (Urinary voice, R339)
8	(Abdominal pain, R104X) -> (Abdominal pain, R104X) -> (Abdominal pain, R104X) -> (Abdominal pain, R104X) -> (Abdominal pain, R104X) -> (Abdominal pain, R104X) -> (Abdominal pain, R104X) -> (Abdominal pain, R104X)
8	(KAD trouble, Z436) -> (Urinary tract problems, Z436) -> (KAD trouble, Z466) -> (KAD trouble, Z436) -> (KAD trouble, Z436) -> (General weakness, R509) -> (Flank pain, N209) -> (Neurological disorders, Z711)
8	(Leg swelling / pain, I500) -> (Urinary tract problems, N390) -> (Urinary voice, T889) -> (Nausea / vomiting, R104X) -> (Difficulty breathing, R060) -> (General weakness, N390) -> (KAD trouble, N199) -> (Deviating lab, N179)
8	(Chest pain, R073) -> (Chest pain, R073) -> (Chest pain, R074) -> (Chest pain, R074) -> (Chest pain, R074) -> (Abdominal pain, R104X) -> (Poisoning, T509) -> (Difficulty breathing, R060)
8	(Leg swelling / pain, R529) -> (Leg swelling / pain, R529) -> (Probe / PEG problem, T857) -> (Flank pain, Z711) -> (Abdominal pain, R104) -> (Probe / PEG problem, Z431) -> (Abdominal pain, K432A) -> (Probe / PEG problem, Z431)
8	(General weakness, R539) -> (Abdominal pain, R104X) -> (Headache, G442) -> (High blood pressure, G442) -> (Headache, R519) -> (General weakness, R519) -> (Headache, R519) -> (Dizziness, H811)
8	(Self-inflicted damage, S819) -> (Self-inflicted damage, S819) -> (Self-inflicted damage, S517) -> (Wound infection, T793) -> (Self-inflicted damage, S411) -> (Self-inflicted damage, S818) -> (Self-inflicted damage, S819) -> (Self-inflicted damage, S818)
7	(Chest pain, R074) -> (Fever, J189) -> (Ankle / foot injury, M100H) -> (Poisoning, F150) -> (Knee injury, S826) -> (Ankle / foot injury, S826) -> (Hip injury, S700)
7	(Poisoning, T509) -> (Poisoning, T509) -> (Poisoning, T509) -> (Poisoning, F130) -> (Poisoning, T509) -> (Poisoning, T509) -> (Poisoning, T509)
7	(Reduced alertness, R539) -> (Neurological disorders, R519) -> (Dizziness, R429) -> (Neurological disorders, R298) -> (Neurological disorders, R298) -> (Cramps, R568X) -> (Fainting, R559)
7	(Headache, R519) -> (Headache, R519) -> (Headache, R519) -> (Headache, R519) -> (Abdominal pain, R104X) -> (Neurological disorders, R298) -> (General weakness, R119)
7	(KAD trouble, R339) -> (KAD trouble, Z466) -> (Neurological disorders, J690) -> (KAD trouble, Z466) -> (KAD trouble, Z466) -> (Reduced alertness, A499) -> (KAD trouble, R339)
7	(Abdominal pain, R104X) -> (Trauma, R429) -> (Disorientation, H819) -> (Fainting, R296) -> (Head injury, R296) -> (General weakness, R296) -> (Fainting, R559)
7	(Difficulty breathing, R060) -> (Knee injury, M796G) -> (General weakness, J441) -> (Difficulty breathing, J441) -> (Hip injury, S7200) -> (Wound infection, Z090) -> (Wound injury, Z038B)
7	(Leg swelling / pain, M796G) -> (Back pain, M800) -> (Leg swelling / pain, M796H) -> (Abdominal pain, R104X) -> (General weakness, R119B) -> (Difficulty breathing, J159) -> (Leg swelling / pain, R224)
7	(Lower leg injury, S8270) -> (Difficulty breathing, R060) -> (Difficulty breathing, I509) -> (Chest pain, I499) -> (Difficulty breathing, R060) -> (Leg swelling / pain, I509) -> (Difficulty breathing, R060)
7	(Hip injury, S3250) -> (Hip injury, R520) -> (Difficulty breathing, J960) -> (Hip injury, Z038W) -> (Wrist / hand injury, M796D) -> (Trauma, S0230) -> (Allergic reaction, R229)
7	(General weakness, R539) -> (General weakness, N390) -> (General weakness, R119) -> (Difficulty breathing, J441) -> (Difficulty breathing, R060) -> (Difficulty breathing, J441) -> (Difficulty breathing, J441)
7	(Probe / PEG problem, J189) -> (Difficulty breathing, R509) -> (Probe / PEG problem, Z431) -> (Abdominal pain, Z431) -> (Abdominal pain, K920) -> (Cramps, R568) -> (Probe / PEG problem, T855)
7	(Abdominal pain, R104X) -> (Back pain, R529) -> (Flank pain, R798) -> (Leg swelling / pain, R224) -> (Leg swelling / pain, A469) -> (Gastrointestinal bleeding, R739) -> (General weakness, R539)
7	(Shoulder injury, M796B) -> (Shoulder injury, M796B) -> (Shoulder injury, M796B) -> (Gastrointestinal bleeding, R119B) -> (Chest pain, R074) -> (Difficulty breathing, R060) -> (Difficulty breathing, R060)
7	(Chest pain, I489) -> (KAD trouble, Z466) -> (Urinary voice, R339) -> (KAD trouble, Z466) -> (KAD trouble, Z466) -> (KAD trouble, NA) -> (KAD trouble, Z466)
7	(Gastrointestinal bleeding, K922) -> (Difficulty breathing, R060) -> (Fever, R224) -> (Fainting, I951) -> (General weakness, K729) -> (General weakness, R410) -> (Fever, R060)
7	(Abdominal pain, R101) -> (Deviating lab, D649) -> (Abdominal pain, R539) -> (Difficulty breathing, R539) -> (Chest pain, R074) -> (Gastrointestinal bleeding, K922) -> (Chest pain, I509)
7	(Fever, NA) -> (Difficulty breathing, J449) -> (Rectal problems (incl. Fk), K622) -> (Urinary voice, K622) -> (Difficulty breathing, J441) -> (General weakness, R194) -> (General weakness, E162)
7	(Poisoning, T509) -> (Poisoning, F130) -> (Self-inflicted damage, Z045) -> (Trauma, R401) -> (Wound injury, Z915) -> (Self-inflicted damage, F681) -> (Hip injury, S300)
7	(Difficulty breathing, J449) -> (Difficulty breathing, J449) -> (Difficulty breathing, R060) -> (Difficulty breathing, J9690) -> (Difficulty breathing, J440) -> (Difficulty breathing, B999) -> (Difficulty breathing, J441)
7	(Wound infection, L089) -> (Leg swelling / pain, R529) -> (Leg swelling / pain, M869) -> (Leg swelling / pain, M796G) -> (Leg swelling / pain, M796G) -> (Difficulty breathing, R074) -> (Wound infection, T814)
7	(Deviating lab, D649) -> (General weakness, E875) -> (General weakness, R539) -> (Deviating lab, E876) -> (Abdominal pain, E876) -> (Ostomy discomfort, E872) -> (Chest pain, R074)
7	(Allergic reaction, L500) -> (Chest pain, I509) -> (Chest pain, R101) -> (Abdominal pain, R104X) -> (Difficulty breathing, R098) -> (Difficulty breathing, I509) -> (Ankle / foot injury, M109)
7	(Cramps, R568X) -> (Cramps, G409) -> (Joint pain, Z711) -> (Neurological disorders, R429) -> (Cramps, Z711) -> (Cramps, R568X) -> (Cramps, Z711)
7	(Allergic reaction, R220) -> (Allergic reaction, T782) -> (Allergic reaction, T783) -> (Flank pain, R104X) -> (Flank pain, N390) -> (Allergic reaction, Z038A) -> (Trauma, S202)
7	(Fainting, R104) -> (Abdominal pain, R104X) -> (Nausea / vomiting, R104X) -> (Abdominal pain, R119B) -> (Abdominal pain, R119B) -> (General weakness, K591) -> (Chest pain, K219)
7	(Abdominal pain, R104X) -> (Abdominal pain, R104X) -> (Abdominal pain, R104X) -> (Abdominal pain, R104X) -> (Abdominal pain, R104X) -> (Gastrointestinal bleeding, R104X) -> (Abdominal pain, R104X)
7	(General weakness, E869) -> (Abdominal pain, R104X) -> (Abdominal pain, M549) -> (Back pain, M549) -> (Abdominal pain, R104X) -> (Gastrointestinal bleeding, R104X) -> (Gastrointestinal bleeding, K922)
7	(Fever, R509) -> (Difficulty breathing, R509) -> (Difficulty breathing, J159) -> (Difficulty breathing, R060) -> (Difficulty breathing, R509) -> (Difficulty breathing, R509) -> (Nausea / vomiting, T181)
7	(Chest pain, R074) -> (Chest pain, R074) -> (Chest pain, I509) -> (Fainting, R559) -> (Chest pain, I509) -> (Chest pain, I132) -> (High blood sugar, R799)
7	(Fever, T509) -> (Back pain, M548) -> (Reduced alertness, F190) -> (Fever, R509) -> (Difficulty breathing, J159) -> (Fever, J690) -> (Poisoning, J159)
7	(Leg swelling / pain, S400) -> (Head injury, S065) -> (Back injury, S700) -> (Chest injury, S223) -> (Difficulty breathing, S202) -> (Reduced alertness, R400) -> (Hip injury, S700)
7	(General weakness, N199) -> (Difficulty breathing, R060) -> (Difficulty breathing, R060) -> (Difficulty breathing, R060) -> (Difficulty breathing, R060) -> (Difficulty breathing, R060) -> (Difficulty breathing, I509)
7	(Disorientation, E871B) -> (Cramps, G409) -> (Cramps, R568X) -> (Cramps, E871B) -> (Neurological disorders, R568) -> (Disorientation, R568X) -> (Cramps, R568)
7	(Fainting, J189) -> (Difficulty breathing, I509) -> (Trauma, S224) -> (Difficulty breathing, J189) -> (Hip injury, R529) -> (Difficulty breathing, R529) -> (Difficulty breathing, R060)
7	(Hip injury, M796E) -> (Hip injury, S3250) -> (Hip injury, Z719) -> (Abdominal / pelvic injury, M796F) -> (Abdominal pain, R339) -> (Deviating lab, R319) -> (Deviating lab, E871B)
7	(Abdominal pain, R104X) -> (Ankle / foot injury, S933) -> (Leg swelling / pain, S921) -> (Self-inflicted damage, T182) -> (Self-inflicted damage, T182) -> (Self-inflicted damage, Z048) -> (Poisoning, T509)
7	(Fainting, S018) -> (Diarrhea, R539) -> (Diarrhea, A099) -> (General weakness, R119B) -> (Deviating lab, K590) -> (Abdominal pain, K591) -> (Diarrhea, K591)
7	(Ostomy discomfort, K914) -> (Gastrointestinal bleeding, K922) -> (Ostomy discomfort, K638) -> (Gastrointestinal bleeding, K922) -> (Gastrointestinal bleeding, K922) -> (Gastrointestinal bleeding, K922) -> (Gastrointestinal bleeding, K625)
7	(Chest pain, R074) -> (Difficulty breathing, R189) -> (Abdominal pain, R189) -> (KAD trouble, Z438) -> (Back injury, M549) -> (Urinary tract problems, Z090) -> (Probe / PEG problem, Z090)
7	(Head injury, S012) -> (Hip injury, N300) -> (Head injury, S010) -> (Hip injury, S720) -> (Urinary tract problems, R509) -> (Difficulty breathing, A499) -> (Difficulty breathing, J189)
7	(Poisoning, F188) -> (Difficulty breathing, J189) -> (Poisoning, T509) -> (Difficulty breathing, R060) -> (Difficulty breathing, R064) -> (Difficulty breathing, J069) -> (Wound injury, S518)
7	(Difficulty breathing, R060) -> (Gastrointestinal bleeding, K298) -> (Difficulty breathing, R060) -> (Back pain, M549) -> (Flank pain, M545) -> (Back pain, M549) -> (Fever, R539)
7	(Difficulty breathing, R060) -> (Difficulty breathing, I509) -> (Chest pain, R074) -> (Dizziness, R429) -> (Chest pain, R074) -> (Difficulty breathing, R060) -> (Difficulty breathing, R060)
7	(Chest pain, R104X) -> (Chest pain, R002) -> (Difficulty breathing, R060) -> (Difficulty breathing, R060) -> (Difficulty breathing, R060) -> (Gastrointestinal bleeding, R104X) -> (Neurological disorders, R202)
7	(Abdominal pain, R104X) -> (Abdominal pain, R104X) -> (Abdominal pain, R104X) -> (Abdominal pain, K922) -> (Difficulty breathing, R060) -> (Headache, R519) -> (Abdominal pain, R529)
7	(Poisoning, F102) -> (Poisoning, F190) -> (Poisoning, F100) -> (Poisoning, F130) -> (Poisoning, F100) -> (Chest pain, Z711) -> (Headache, F199)
7	(Chest pain, R074) -> (Chest pain, R104) -> (Chest pain, R074) -> (Chest pain, R074) -> (Poisoning, T509) -> (Chest pain, R074) -> (Chest pain, R074)
7	(Abdominal pain, R104X) -> (General weakness, R559) -> (Abdominal pain, K628) -> (Abdominal pain, R104X) -> (Dizziness, I489) -> (Neck pain, M542) -> (Chest pain, R074)
7	(Head injury, S018) -> (Poisoning, F100) -> (Head injury, S008) -> (Trauma, S018) -> (Trauma, S3200) -> (Trauma, S011) -> (Wound injury, R780)
7	(Poisoning, T509) -> (Poisoning, F190) -> (Poisoning, T509) -> (Poisoning, T509) -> (Poisoning, T509) -> (Poisoning, T509) -> (Poisoning, T509)
7	(Wrist / hand injury, S628) -> (Forearm injury, S5250) -> (Wrist / hand injury, S5260) -> (Wrist / hand injury, S5260) -> (Head injury, S060) -> (Dizziness, R429) -> (Hip injury, S701)
7	(Back pain, R529) -> (Hip injury, R529) -> (Leg swelling / pain, R224) -> (Leg swelling / pain, R224) -> (Difficulty breathing, R224) -> (Leg swelling / pain, R529) -> (Hip injury, M161)
7	(KAD trouble, Z466) -> (Urinary voice, R339) -> (Urinary voice, N300) -> (Difficulty breathing, R060) -> (Abdominal pain, R539) -> (KAD trouble, Z466) -> (Gastrointestinal bleeding, K922)
7	(Headache, R519) -> (Headache, R519) -> (Headache, R519) -> (Headache, R519) -> (Headache, R519) -> (Difficulty breathing, R522) -> (General weakness, R519)
7	(Arrhythmia, R074) -> (Neurological disorders, M796B) -> (Neurological disorders, G438) -> (Neurological disorders, R002) -> (Headache, R519) -> (Neurological disorders, R298) -> (Visual impairment / Eye damage, G438)
7	(Poisoning, F100) -> (General weakness, F101) -> (Cramps, R568X) -> (Chest pain, F419) -> (Trauma, S008) -> (Head injury, S060) -> (Trauma, S060)
7	(Chest pain, R074) -> (Back pain, M548) -> (Back pain, M548) -> (Neurological disorders, R539) -> (Abdominal pain, R104X) -> (Chest pain, R074) -> (Back pain, M549)
7	(High blood sugar, R739) -> (High blood sugar, E101) -> (Self-inflicted damage, S519) -> (Self-inflicted damage, R559) -> (Low blood sugar, E162) -> (Low blood sugar, E109) -> (Leg swelling / pain, I800)
7	(KAD trouble, Z466) -> (KAD trouble, Z466) -> (Urinary tract problems, R509) -> (KAD trouble, Z436) -> (KAD trouble, N136) -> (Urinary tract problems, N390) -> (KAD trouble, Z466)
7	(Difficulty breathing, Z711) -> (Chest pain, R074) -> (Chest pain, R074) -> (Chest pain, Z711) -> (Chest pain, Z711) -> (Chest pain, R074) -> (Chest pain, R074)
7	(Trauma, S359) -> (Abuse, T741) -> (Trauma, S311) -> (Self-inflicted damage, S311) -> (Abuse, T741) -> (Wound injury, S519) -> (Wound injury, S519)
7	(Poisoning, F190) -> (Poisoning, F190) -> (Poisoning, F110) -> (Poisoning, F190) -> (Poisoning, F190) -> (Poisoning, F150) -> (Poisoning, R568X)
7	(Chest pain, R074) -> (Arrhythmia, I480) -> (Fainting, R539) -> (Dizziness, H813) -> (Headache, R509) -> (Neurological disorders, M549) -> (Arrhythmia, I480)
7	(Abdominal pain, R104X) -> (Abdominal pain, R104X) -> (Abdominal pain, R104X) -> (Abdominal pain, R104X) -> (Abdominal pain, R104X) -> (Abdominal pain, R529) -> (Abdominal pain, R104X)
7	(General weakness, R539) -> (General weakness, R539) -> (High blood pressure, R519) -> (Gastrointestinal bleeding, R104X) -> (Abdominal pain, R104X) -> (Abdominal pain, R104X) -> (Gastrointestinal bleeding, K920)
7	(Wound injury, S611) -> (Chest pain, R073) -> (Abdominal pain, R104X) -> (Abdominal pain, R074) -> (Abdominal pain, R104X) -> (Abdominal pain, J159) -> (Chest pain, R074)
7	(Wrist / hand injury, M796) -> (Wrist / hand injury, T888) -> (Head injury, S018) -> (Head injury, S019) -> (Hip injury, M796F) -> (Hip injury, S700) -> (Back pain, M485)
7	(Chest pain, R429) -> (Abdominal pain, R104X) -> (Urinary tract problems, R104X) -> (Abdominal pain, NA) -> (Abdominal pain, R104X) -> (Flank pain, R104X) -> (Chest pain, R074)
7	(Difficulty breathing, R060) -> (Gastrointestinal bleeding, K922) -> (Deviating lab, E876) -> (Chest pain, R073) -> (Rash, R219) -> (General weakness, R224) -> (General weakness, Z711)
7	(Difficulty breathing, J469) -> (Chest pain, R104X) -> (Difficulty breathing, J459) -> (Difficulty breathing, J459) -> (Difficulty breathing, R060) -> (Neurological disorders, Z711) -> (Allergic reaction, A099)
7	(Self-inflicted damage, S518) -> (Self-inflicted damage, S518) -> (Self-inflicted damage, S518) -> (Self-inflicted damage, S518) -> (Poisoning, T509) -> (Poisoning, F130) -> (Poisoning, T509)
7	(Trauma, S2230) -> (Gastrointestinal bleeding, K921) -> (General weakness, R539) -> (Fever, F103) -> (Head injury, S0650) -> (Fainting, S400) -> (Fainting, R559)
7	(Fever, R509) -> (Arrhythmia, I489) -> (Arrhythmia, I480) -> (Nausea / vomiting, R539) -> (General weakness, R519) -> (Arrhythmia, I480) -> (Dizziness, R429)
7	(Flank pain, R559) -> (Fainting, R529) -> (Chest pain, R073) -> (Back pain, R529) -> (Difficulty breathing, J339) -> (Headache, R519) -> (Back pain, M549)
7	(Difficulty breathing, T784) -> (Leg swelling / pain, R224) -> (Difficulty breathing, J459) -> (Leg swelling / pain, Z711) -> (Leg swelling / pain, R224) -> (Abdominal pain, R104X) -> (Back pain, M791)
7	(Abdominal pain, K309) -> (Chest pain, R529) -> (Chest pain, R074) -> (Chest pain, R074) -> (Chest pain, R074) -> (Chest pain, R074) -> (Cramps, R568X)
7	(Fever, M791G) -> (Arrhythmia, R074) -> (Chest pain, R074) -> (High blood sugar, R739) -> (Neurological disorders, R258) -> (High blood sugar, R739) -> (Joint pain, M100H)
7	(High blood sugar, R739) -> (High blood sugar, E119) -> (General weakness, R539) -> (Disorientation, R418A) -> (Hip injury, M255F) -> (Hip injury, M255F) -> (Hip injury, M255F)
7	(Urinary voice, Z466) -> (Urinary voice, R339) -> (Urinary voice, R339) -> (Urinary voice, R339) -> (KAD trouble, Z466) -> (Urinary tract problems, N390) -> (Chest pain, R559)
7	(Leg swelling / pain, R529) -> (Joint pain, R529) -> (Electrical damage, Z043) -> (Leg swelling / pain, M796G) -> (Headache, G439) -> (Headache, R519) -> (Headache, R519)
7	(Fainting, R559) -> (Fainting, R559) -> (Arrhythmia, Z711) -> (Dizziness, R559) -> (Difficulty breathing, J459) -> (Difficulty breathing, J459) -> (Difficulty breathing, R059)
7	(Dizziness, R519) -> (Allergic reaction, R232) -> (Fever, J019) -> (Genital disorders, R529) -> (Chest pain, R074) -> (Femoral injury, M796F) -> (Abdominal pain, R104)
7	(Leg swelling / pain, T814) -> (Knee injury, R529) -> (Leg swelling / pain, Z090) -> (Knee injury, M796G) -> (Leg swelling / pain, M796) -> (Joint pain, R529) -> (Leg swelling / pain, M796G)
7	(Chest pain, R074) -> (Wrist / hand injury, T818) -> (Wrist / hand injury, T818) -> (Wrist / hand injury, T818) -> (Leg swelling / pain, Z988) -> (Chest pain, M791) -> (Chest pain, Z711)
7	(Chest pain, R074) -> (Chest pain, R074) -> (Dizziness, R429) -> (Headache, R519) -> (Dizziness, R202) -> (Chest pain, K219) -> (Arrhythmia, R002)
7	(Chest pain, R073) -> (Abdominal pain, Z711) -> (Abdominal pain, K259) -> (Abdominal pain, K259) -> (Abdominal pain, K259) -> (Abdominal pain, K259) -> (Abdominal pain, Z711)
7	(Leg swelling / pain, L039) -> (Wrist / hand injury, L031) -> (Leg swelling / pain, R224) -> (Leg swelling / pain, I808) -> (Wound infection, T793) -> (Wound infection, T230) -> (Poisoning, Z518)
7	(Chest pain, R074) -> (Chest pain, R074) -> (Chest pain, R073) -> (Chest pain, R074) -> (Chest pain, R074) -> (Chest pain, R073) -> (Chest pain, R073)
7	(Urinary tract problems, R339) -> (Genital disorders, N479C) -> (Urinary voice, R339) -> (Urinary tract problems, N390) -> (KAD trouble, Z466) -> (KAD trouble, Z466) -> (Probe / PEG problem, Z466)
7	(Self-inflicted damage, S517) -> (Self-inflicted damage, S519) -> (Self-inflicted damage, S519) -> (Self-inflicted damage, S519) -> (Self-inflicted damage, S518) -> (Wound injury, S518) -> (Wound injury, S519)
6	(Abdominal pain, R104X) -> (Abdominal pain, R104X) -> (Abdominal pain, R104X) -> (Abdominal pain, R104X) -> (Neurological disorders, R298) -> (Neurological disorders, R298)
6	(Hip injury, M966F) -> (Fever, R509) -> (Fever, T814) -> (Cramps, R568) -> (Chest pain, R568) -> (Chest pain, R074)
6	(Head injury, S065) -> (Neurological disorders, R298) -> (Neurological disorders, R410) -> (General weakness, S2240) -> (Head injury, S009) -> (Head injury, S009)
6	(Abdominal pain, R104X) -> (Abdominal pain, K579) -> (Abdominal pain, R104X) -> (Gastrointestinal bleeding, R104X) -> (Abdominal pain, R104X) -> (Abdominal pain, R104X)
6	(Back pain, M549) -> (Head injury, I489) -> (Fainting, I489) -> (Neurological disorders, S065) -> (General weakness, R539) -> (Fever, A499)
6	(Neurological disorders, R298) -> (Neurological disorders, R298) -> (Abdominal pain, R104X) -> (Neurological disorders, R539) -> (Neurological disorders, R298) -> (Dizziness, R298)
6	(Fever, N390) -> (Upper arm injury, S4220) -> (Deviating lab, D649) -> (Gastrointestinal bleeding, D649) -> (Neurological disorders, R539) -> (Neck injury, M436)
6	(Difficulty breathing, J441) -> (Difficulty breathing, J441) -> (Gastrointestinal bleeding, K920) -> (Neurological disorders, H532) -> (Difficulty breathing, J449) -> (Fever, R509)
6	(Urinary voice, Z466) -> (Chest injury, S208) -> (Chest pain, R074) -> (Chest pain, N300) -> (General weakness, R074) -> (Chest pain, R060)
6	(Difficulty breathing, R060) -> (Difficulty breathing, J939) -> (Difficulty breathing, J931) -> (Difficulty breathing, J939) -> (Difficulty breathing, J931) -> (Difficulty breathing, J931)
6	(Abdominal pain, R104X) -> (Neurological disorders, R298) -> (Abdominal pain, K802) -> (Abdominal pain, R104X) -> (Abdominal pain, R104) -> (Leg swelling / pain, A469)
6	(General weakness, Z711) -> (Abdominal pain, R104X) -> (Abdominal pain, R104X) -> (Deviating lab, T509) -> (Nausea / vomiting, T509) -> (Headache, Z711)
6	(Chest pain, R074) -> (Abdominal pain, N280) -> (Chest pain, R073) -> (Flank pain, R104X) -> (Flank pain, R103) -> (Chest pain, R074)
6	(Abdominal pain, R104X) -> (Difficulty breathing, R098) -> (Difficulty breathing, J189) -> (Difficulty breathing, R060) -> (Difficulty breathing, J960) -> (Difficulty breathing, J189)
6	(Difficulty breathing, J441) -> (Difficulty breathing, J441) -> (Difficulty breathing, J960) -> (Difficulty breathing, R060) -> (Difficulty breathing, J441) -> (Difficulty breathing, J441)
6	(Arrhythmia, R401) -> (Reduced alertness, G943) -> (Leg swelling / pain, R223) -> (Headache, R529) -> (General weakness, R539) -> (Difficulty breathing, NA)
6	(Abuse, T742) -> (Abuse, T742) -> (Abuse, Z711) -> (Abuse, Z711) -> (Mental illness, Z518) -> (Abuse, Z711)
6	(Gastrointestinal bleeding, K922) -> (Deviating lab, I509) -> (Arrhythmia, R060) -> (Difficulty breathing, R060) -> (Abdominal pain, K591) -> (Deviating lab, K591)
6	(Urinary voice, R339) -> (Genital disorders, N479X) -> (Head injury, S009) -> (Reduced alertness, R298) -> (Ankle / foot injury, S6250) -> (Cramps, R252)
6	(Poisoning, T509) -> (Neurological disorders, Z033) -> (Poisoning, T509) -> (Poisoning, T509) -> (Self-inflicted damage, T182) -> (Cardiac arrest, I460)
6	(Chest pain, Z039) -> (Abdominal pain, R104X) -> (Abdominal pain, K573) -> (Abdominal pain, R104X) -> (Chest pain, R074) -> (Chest pain, R074)
6	(Difficulty breathing, R060) -> (Urinary voice, R339) -> (KAD trouble, Z466) -> (Difficulty breathing, R060) -> (Leg swelling / pain, S635) -> (Leg swelling / pain, R119B)
6	(Neurological disorders, R298) -> (Reduced alertness, R539) -> (KAD trouble, Z436) -> (Urinary voice, N359) -> (Shoulder injury, M244B) -> (KAD trouble, Z466)
6	(General weakness, R539) -> (Leg swelling / pain, I890) -> (Rash, L509) -> (Rash, L509) -> (Deviating lab, A498) -> (Fever, T814)
6	(Neurological disorders, R298) -> (Shoulder injury, R298) -> (Head injury, Z041) -> (Leg swelling / pain, M796H) -> (Leg swelling / pain, M796H) -> (Poisoning, T509)
6	(Fever, R060) -> (Difficulty breathing, R060) -> (Difficulty breathing, N390) -> (Difficulty breathing, R539) -> (Back pain, Z711) -> (Back pain, M549)
6	(Abdominal pain, R104X) -> (Abdominal pain, R104X) -> (Gastrointestinal bleeding, K920) -> (KAD trouble, K650) -> (KAD trouble, Z938) -> (Gastrointestinal bleeding, K922)
6	(Upper arm injury, S422) -> (Leg swelling / pain, M796C) -> (Upper arm injury, S422) -> (Difficulty breathing, R104X) -> (Difficulty breathing, I509) -> (High blood pressure, I109)
6	(Difficulty breathing, R060) -> (Difficulty breathing, R060) -> (Chest pain, R060) -> (Hip injury, S7230) -> (Difficulty breathing, I509) -> (Chest pain, Z711)
6	(Gastrointestinal bleeding, K922) -> (Abdominal pain, R189) -> (Abdominal pain, R189) -> (Abdominal pain, R104X) -> (Disorientation, K769) -> (Fainting, R559)
6	(Disorientation, R539) -> (Dizziness, E871B) -> (Difficulty breathing, R060) -> (Head injury, S011) -> (Wound injury, S011) -> (Chest pain, R060)
6	(Flank pain, N200) -> (Flank pain, N201) -> (Flank pain, R104X) -> (Flank pain, R104X) -> (Flank pain, R104) -> (Flank pain, M545)
6	(Difficulty breathing, J441) -> (Difficulty breathing, R060) -> (Difficulty breathing, R539) -> (Disorientation, R410) -> (Abdominal pain, R104) -> (Difficulty breathing, J441)
6	(Cramps, R252) -> (Poisoning, F190) -> (Poisoning, Z036) -> (Poisoning, F190) -> (Reduced alertness, R401) -> (Poisoning, Z711)
6	(High blood sugar, R739) -> (Low blood sugar, E161) -> (Probe / PEG problem, Z468) -> (Probe / PEG problem, Z434) -> (Fever, R539) -> (Reduced alertness, R400)
6	(Poisoning, T509) -> (Poisoning, T509) -> (Poisoning, T509) -> (Poisoning, T509) -> (Abdominal pain, R104X) -> (Self-inflicted damage, S109)
6	(Chest pain, R074) -> (Back pain, M545) -> (Leg swelling / pain, R298) -> (Abdominal pain, K590) -> (Neurological disorders, R298) -> (Difficulty breathing, R073)
6	(KAD trouble, Z466) -> (KAD trouble, N399) -> (KAD trouble, Z466) -> (KAD trouble, R329) -> (Hip injury, M796F) -> (Chest pain, R060)
6	(Leg swelling / pain, M796G) -> (Reduced alertness, R539) -> (Abdominal pain, M796G) -> (Abdominal pain, R104X) -> (Hip injury, S7200) -> (Hip injury, T814)
6	(Arrhythmia, R429) -> (Arrhythmia, I499) -> (Arrhythmia, I480) -> (Arrhythmia, I480) -> (Arrhythmia, I480) -> (Arrhythmia, I489)
6	(Deviating lab, D649) -> (Difficulty breathing, R074) -> (Difficulty breathing, I509) -> (Difficulty breathing, R060) -> (Chest pain, K297) -> (Difficulty breathing, I509)
6	(Chest pain, R539) -> (Gastrointestinal bleeding, R042) -> (Difficulty breathing, I269) -> (Bloody cough, R119B) -> (Chest pain, R074) -> (Chest pain, R074)
6	(Fever, N390) -> (Respiratory arrest, R139) -> (Ankle / foot injury, S927) -> (Cramps, R568X) -> (Probe / PEG problem, Z038) -> (Difficulty breathing, T174)
6	(Leg swelling / pain, R224) -> (Leg swelling / pain, I801) -> (Leg swelling / pain, R224) -> (Leg swelling / pain, R224) -> (Ostomy discomfort, K914) -> (Abdominal pain, R104)
6	(Abdominal pain, R104X) -> (Head injury, S5250) -> (Wrist / hand injury, S5250) -> (Chest pain, R074) -> (Chest pain, R298) -> (Chest pain, R074)
6	(Back pain, M546) -> (Abdominal pain, R104X) -> (Abdominal pain, R104X) -> (Abdominal pain, R104X) -> (Abdominal pain, R104X) -> (Chest pain, R104X)
6	(Chest pain, R074) -> (Difficulty breathing, R539) -> (General weakness, R401) -> (Difficulty breathing, R060) -> (Difficulty breathing, R060) -> (General weakness, E875)
6	(Urinary voice, Z466) -> (KAD trouble, Z466) -> (Leg swelling / pain, R060) -> (Lump in the abdomen / groin, N509) -> (Fever, R509) -> (Genital disorders, R369)
6	(Nausea / vomiting, NA) -> (Chest pain, R074) -> (General weakness, R074) -> (Disorientation, R194) -> (Fever, R509) -> (Fever, NA)
6	(Difficulty breathing, R539) -> (Genital disorders, B999) -> (Fever, N390) -> (Urinary tract problems, N390) -> (Abdominal pain, K590) -> (Fever, R509)
6	(Dizziness, R429) -> (Head injury, NA) -> (General weakness, R119B) -> (Neurological disorders, R059) -> (Head injury, R539) -> (Difficulty breathing, L299)
6	(Difficulty breathing, R060) -> (Arrhythmia, R539) -> (Dizziness, R296) -> (Difficulty breathing, R060) -> (General weakness, Z038) -> (Difficulty breathing, R060)
6	(Chest pain, R074) -> (General weakness, R509) -> (Abdominal pain, K590) -> (General weakness, M796) -> (Wound injury, L979) -> (Wound infection, L024)
6	(Fainting, R559) -> (Chest pain, R074) -> (Fainting, R559) -> (Head injury, I609) -> (Fainting, R559) -> (Fainting, S009)
6	(Poisoning, T509) -> (Difficulty breathing, J441) -> (Fever, R402) -> (Difficulty breathing, R060) -> (Difficulty breathing, R060) -> (Difficulty breathing, J441)
6	(General weakness, F190) -> (Gastrointestinal bleeding, K922) -> (Chest pain, R074) -> (Chest pain, R000) -> (Chest pain, F102) -> (General weakness, R224)
6	(Abdominal pain, K859) -> (Abdominal pain, R104X) -> (Abdominal pain, R104X) -> (Abdominal pain, K861) -> (Abdominal pain, R104X) -> (Abdominal pain, R104X)
6	(Urinary voice, Z466) -> (Flank pain, Z466) -> (KAD trouble, Z466) -> (KAD trouble, Z466) -> (KAD trouble, T830) -> (Abdominal pain, N390)
6	(Neurological disorders, I639) -> (Abdominal pain, M793) -> (Abdominal pain, R339) -> (KAD trouble, K409A) -> (Arrhythmia, R539) -> (Arrhythmia, I489)
6	(Abdominal pain, R104X) -> (Reduced alertness, F190) -> (Abdominal pain, Z711) -> (Abdominal pain, R104X) -> (Chest pain, Z711) -> (Chest pain, R074)
6	(Chest pain, I229) -> (Leg swelling / pain, M796C) -> (Abdominal pain, R104) -> (General weakness, M796H) -> (General weakness, R539) -> (Chest pain, R074)
6	(Difficulty breathing, R060) -> (Difficulty breathing, J189) -> (Disorientation, R729) -> (Difficulty breathing, I509) -> (Difficulty breathing, J189) -> (Difficulty breathing, R539)
6	(Cramps, N179) -> (Difficulty breathing, R060) -> (Deviating lab, E871B) -> (General weakness, E871B) -> (Trauma, K920) -> (Deviating lab, F102)
6	(Chest pain, I509) -> (Arrhythmia, I480) -> (Arrhythmia, I480) -> (Arrhythmia, I480) -> (General weakness, R539) -> (Fever, R509)
6	(Chest pain, R074) -> (Chest pain, R074) -> (Chest pain, I209) -> (Chest pain, R074) -> (Chest pain, R074) -> (Swallowing, T810)
6	(KAD trouble, Z466) -> (Neurological disorders, I639) -> (KAD trouble, R319) -> (KAD trouble, Z048) -> (KAD trouble, Z438) -> (KAD trouble, Z466)
6	(Abdominal pain, R104) -> (Nausea / vomiting, R119B) -> (Dizziness, R104X) -> (Abdominal pain, R429) -> (Dizziness, R429) -> (Dizziness, R429)
6	(Arrhythmia, R539) -> (General weakness, R060) -> (Arrhythmia, I489) -> (Arrhythmia, R002) -> (Difficulty breathing, R060) -> (Chest pain, R060)
6	(Difficulty breathing, R509) -> (Abdominal pain, R104X) -> (Flank pain, R104X) -> (Leg swelling / pain, R233B) -> (Leg swelling / pain, R233B) -> (Headache, R519)
6	(Arrhythmia, I480) -> (Gastrointestinal bleeding, K621) -> (Chest pain, R074) -> (Arrhythmia, I489) -> (Chest pain, I480) -> (Arrhythmia, I480)
6	(Neurological disorders, R262) -> (General weakness, E871B) -> (General weakness, E871B) -> (General weakness, E871B) -> (Neurological disorders, E871B) -> (Wound injury, S018)
6	(Reduced alertness, G409) -> (Neurological disorders, R568X) -> (Neurological disorders, R298) -> (Neurological disorders, G409) -> (Neurological disorders, I639) -> (Head injury, S099)
6	(Leg swelling / pain, I702C) -> (Leg swelling / pain, I702C) -> (Wound infection, I702) -> (Wound infection, Z711) -> (Chest pain, I509) -> (High blood sugar, R509)
6	(Difficulty breathing, R060) -> (Difficulty breathing, R060) -> (Difficulty breathing, R060) -> (Difficulty breathing, R060) -> (Difficulty breathing, J441) -> (Difficulty breathing, R060)
6	(Back pain, M549) -> (Ostomy discomfort, K922) -> (Chest pain, R060) -> (Abdominal pain, K567) -> (Abdominal pain, K567) -> (Gastrointestinal bleeding, R539)
6	(Flank pain, R104X) -> (Flank pain, K802) -> (Chest pain, R074) -> (General weakness, R298) -> (Diarrhea, R539) -> (General weakness, I509)
6	(Chest pain, R073) -> (Rectal problems (incl. Fk), K920) -> (Abdominal pain, K920) -> (Rectal problems (incl. Fk), R194) -> (Fainting, R559) -> (Abdominal pain, K519)
6	(Headache, R519) -> (Bite, S611) -> (Fainting, R074) -> (Abdominal pain, R104X) -> (Neurological disorders, G439) -> (Wound injury, S610)
6	(General weakness, R074) -> (Chest pain, I489) -> (Arrhythmia, I489) -> (Arrhythmia, I489) -> (Arrhythmia, I489) -> (Arrhythmia, R104X)
6	(Back injury, R298) -> (Chest pain, I489) -> (Chest pain, R071) -> (Fainting, R559) -> (Arrhythmia, I489) -> (Chest pain, I509)
6	(General weakness, Z711) -> (Difficulty breathing, R509) -> (Knee injury, M250) -> (Knee injury, M796G) -> (Arrhythmia, I489) -> (Fever, N109)
6	(Chest pain, Z711) -> (Neurological disorders, Z952) -> (Difficulty breathing, R000) -> (Chest pain, R539) -> (Poisoning, F150) -> (Difficulty breathing, R060)
6	(Chest pain, R074) -> (Chest pain, R074) -> (Neurological disorders, Z035) -> (Reduced alertness, R074) -> (Chest pain, R074) -> (Fever, R104X)
6	(Arrhythmia, R074) -> (Arrhythmia, I489) -> (Chest pain, R074) -> (Difficulty breathing, J189) -> (Difficulty breathing, R060) -> (Chest pain, I309)
6	(Neurological disorders, G510) -> (Flank pain, M549) -> (Urinary tract problems, N390) -> (Fever, R509) -> (Wound infection, R529) -> (General weakness, R539)
6	(Arrhythmia, R073) -> (Arrhythmia, I471) -> (Arrhythmia, I471) -> (Arrhythmia, R000) -> (Arrhythmia, I471) -> (Arrhythmia, R000)
6	(Dizziness, R429) -> (Abdominal pain, R104X) -> (Flank pain, R194) -> (Lower leg injury, M700) -> (Ankle / foot injury, M700) -> (Ankle / foot injury, M700)
6	(Allergic reaction, T783) -> (Wrist / hand injury, M796D) -> (Allergic reaction, T783) -> (Allergic reaction, T783) -> (Allergic reaction, R060) -> (Allergic reaction, R060)
6	(General weakness, R060) -> (General weakness, R539) -> (Shoulder injury, S422) -> (Abdominal pain, R104X) -> (Leg swelling / pain, I509) -> (Trauma, S700)
6	(Chest pain, R074) -> (Fever, R509) -> (Wound injury, T814) -> (Wound infection, Z711) -> (Wound infection, T814) -> (Wound infection, T814)
6	(Abdominal pain, R104X) -> (Abdominal pain, R104X) -> (General weakness, E869) -> (Chest pain, R074) -> (Difficulty breathing, R600C) -> (Headache, R519)
6	(Knee injury, R529) -> (Leg swelling / pain, R600C) -> (Leg swelling / pain, R600C) -> (Leg swelling / pain, M250) -> (Allergic reaction, L500) -> (Allergic reaction, T784)
6	(Wound infection, R223) -> (Wound infection, R223) -> (Ankle / foot injury, M796H) -> (Fainting, M843H) -> (Head injury, S022) -> (Cramps, R251)
6	(Abdominal pain, R103) -> (KAD trouble, N390) -> (KAD trouble, T830) -> (Urinary voice, R339) -> (Dizziness, I951) -> (Chest pain, R519)
6	(Abdominal pain, R104X) -> (Abdominal pain, K567) -> (Abdominal pain, K567) -> (Abdominal pain, K567) -> (Abdominal pain, R104X) -> (Diarrhea, K591)
6	(Neurological disorders, R298) -> (Leg swelling / pain, M796H) -> (Leg swelling / pain, A469) -> (Leg swelling / pain, M796G) -> (Leg swelling / pain, M796G) -> (General weakness, R539)
6	(Chest pain, R529) -> (General weakness, R559) -> (Abdominal pain, R104X) -> (Chest pain, R074) -> (Neurological disorders, R298) -> (KAD trouble, Z466)
6	(Back pain, M549) -> (Hip injury, S700) -> (Fainting, R559) -> (Hip injury, S700) -> (Chest pain, R074) -> (Abdominal pain, K403)
6	(Poisoning, F119) -> (Cramps, F190) -> (Poisoning, F190) -> (Poisoning, J189) -> (Difficulty breathing, J189) -> (Poisoning, F190)
6	(Knee injury, R529) -> (Ankle / foot injury, S971) -> (Skin infection, NA) -> (Abdominal pain, K819) -> (Abdominal pain, K802) -> (Abdominal pain, A090)
6	(Cramps, R568) -> (Poisoning, R568X) -> (Poisoning, F100) -> (Poisoning, F100) -> (Poisoning, T509) -> (Head injury, S009)
6	(General weakness, R539) -> (Rash, L309A) -> (Rectal problems (incl. Fk), R539) -> (Abdominal pain, R104) -> (Chest pain, J909) -> (Blood in urine, J909)
6	(Difficulty breathing, R060) -> (Difficulty breathing, J441) -> (Difficulty breathing, J441) -> (Difficulty breathing, J441) -> (Neurological disorders, I639) -> (Neurological disorders, R298)
6	(Reduced alertness, R400) -> (Reduced alertness, R401) -> (General weakness, K729) -> (Reduced alertness, R400) -> (Reduced alertness, K729) -> (Reduced alertness, R539)
6	(Back pain, M549) -> (Dizziness, G819) -> (Neurological disorders, I630) -> (Neurological disorders, R470) -> (Abdominal pain, K590) -> (Abdominal pain, K590)
6	(Abdominal pain, K567) -> (Abdominal pain, K590) -> (Abdominal pain, K590) -> (Abdominal pain, K590) -> (Abdominal pain, R149) -> (Abdominal pain, R104X)
6	(Difficulty breathing, I509) -> (Difficulty breathing, R060) -> (Leg swelling / pain, M796G) -> (Leg swelling / pain, I702) -> (Difficulty breathing, R060) -> (Difficulty breathing, R060)
6	(Neck pain, M548) -> (Neck pain, M542) -> (Neck pain, R519) -> (Neck pain, M542) -> (Fever, R509) -> (Fever, R509)
6	(Fever, R509) -> (Abdominal pain, N201) -> (Flank pain, R509) -> (Abdominal pain, A409) -> (KAD trouble, N390) -> (Deviating lab, B999)
6	(Arrhythmia, R074) -> (Dizziness, R519) -> (Chest pain, R002) -> (Chest pain, R074) -> (Arrhythmia, R074) -> (Chest pain, I471)
6	(Self-inflicted damage, S619) -> (Self-inflicted damage, S619) -> (Self-inflicted damage, S519) -> (Self-inflicted damage, S518) -> (Self-inflicted damage, S711) -> (Self-inflicted damage, S518)
6	(Cramps, R568X) -> (Cramps, R568X) -> (General weakness, R539) -> (Cramps, R568X) -> (Cramps, R568X) -> (Fever, J690)
6	(Fainting, S018) -> (Head injury, R559) -> (Neurological disorders, R298) -> (Reduced alertness, R568X) -> (KAD trouble, Z466) -> (KAD trouble, R319)
6	(Chest pain, R002) -> (Difficulty breathing, R074) -> (Chest pain, Z711) -> (Chest pain, F419) -> (Shoulder injury, M796B) -> (Difficulty breathing, N179)
6	(General weakness, R539) -> (High blood sugar, R739) -> (General weakness, R410) -> (General weakness, K729) -> (Abdominal pain, R410) -> (Fever, K659)
6	(Abdominal pain, K852) -> (Abdominal pain, N399) -> (Abdominal pain, R104X) -> (Poisoning, F100) -> (Abdominal pain, K859) -> (Poisoning, F100)
6	(Abdominal pain, K509) -> (Rectal problems (incl. Fk), K509) -> (Nausea / vomiting, K509) -> (Rectal problems (incl. Fk), K610) -> (Gastrointestinal bleeding, K625) -> (Abdominal pain, K509)
6	(General weakness, B999) -> (Trauma, S069) -> (Head injury, I620) -> (Reduced alertness, R509) -> (Hip injury, M796E) -> (Difficulty breathing, R509)
6	(Neurological disorders, H539) -> (Leg swelling / pain, M796H) -> (Poisoning, Z036) -> (General weakness, R539) -> (Back pain, S300) -> (Wound injury, S018)
6	(Headache, R519) -> (Lump in the abdomen / groin, L089) -> (Flank pain, R104) -> (Head injury, R559) -> (Fainting, R559) -> (Trauma, S108)
6	(Flank pain, N200) -> (Diarrhea, K591) -> (Abdominal pain, R104X) -> (Rectal problems (incl. Fk), K610) -> (Wound infection, K610) -> (Rectal problems (incl. Fk), K610)
6	(Difficulty breathing, R539) -> (Back pain, M485) -> (Fever, R060) -> (Fever, R509) -> (Fever, A499) -> (Fever, A499)
6	(Neurological disorders, M796) -> (Deviating lab, N178) -> (Difficulty breathing, I509) -> (Chest pain, I509) -> (Difficulty breathing, I509) -> (Difficulty breathing, R060)
6	(Poisoning, F130) -> (General weakness, R539) -> (Poisoning, T509) -> (Neurological disorders, R568X) -> (Cramps, R568X) -> (Difficulty breathing, R064)
6	(Clavicle injury, R229) -> (Clavicle injury, R221) -> (Back pain, M549) -> (Hip injury, M549) -> (Leg swelling / pain, M796F) -> (General weakness, M549)
6	(Fever, J189) -> (Fainting, R559) -> (Fever, A499) -> (Chest pain, I480) -> (Arrhythmia, I489) -> (Difficulty breathing, R559)
6	(Chest pain, I209) -> (Chest pain, R074) -> (Chest pain, R074) -> (Chest pain, R539) -> (Headache, R519) -> (Chest pain, R074)
6	(Electrical damage, Z048) -> (Leg swelling / pain, M796C) -> (Back injury, M548) -> (Back injury, M548) -> (Back pain, M548) -> (Chest pain, R074)
6	(Urinary voice, R339) -> (KAD trouble, Z466) -> (Urinary voice, R339) -> (Urinary voice, R339) -> (Urinary voice, Z466) -> (Abdominal pain, K590)
6	(Urinary tract problems, N390) -> (Poisoning, F100) -> (Abuse, S008) -> (Poisoning, F100) -> (Head injury, S009) -> (Abdominal pain, R104X)
6	(Abdominal pain, K830) -> (Abdominal pain, R539) -> (Nausea / vomiting, R119) -> (Nausea / vomiting, R119) -> (Gastrointestinal bleeding, R119B) -> (Gastrointestinal bleeding, K920)
6	(Abdominal pain, N109) -> (Difficulty breathing, R060) -> (KAD trouble, Z436) -> (Hip injury, S7200) -> (Femoral injury, S700) -> (General weakness, I959)
6	(Poisoning, T509) -> (Poisoning, T509) -> (Poisoning, F150) -> (Difficulty breathing, Z711) -> (Leg swelling / pain, R224) -> (Leg swelling / pain, R224)
6	(Difficulty breathing, J441) -> (Difficulty breathing, R060) -> (Difficulty breathing, R060) -> (Difficulty breathing, J189) -> (Difficulty breathing, R060) -> (Back pain, M549)
6	(Chest injury, S202) -> (Neurological disorders, R202) -> (Arrhythmia, R002) -> (Difficulty breathing, R060) -> (Hip injury, M796F) -> (Knee injury, S820)
6	(Dizziness, J019) -> (Gastrointestinal bleeding, R104X) -> (Deviating lab, E871B) -> (Abdominal pain, R104X) -> (Abdominal pain, K297) -> (Back injury, S300)
6	(Cramps, R252) -> (Cramps, G409) -> (Cramps, R568X) -> (Cramps, G409) -> (Cramps, R568X) -> (Cramps, R568X)
6	(Abdominal pain, K566) -> (Abdominal pain, K567) -> (Abdominal pain, R104X) -> (Abdominal pain, K566) -> (Abdominal pain, K567) -> (Abdominal pain, R104X)
6	(Back pain, S300) -> (Back pain, M543) -> (Back pain, M549) -> (Back injury, R529) -> (Back pain, Z027) -> (Back pain, Z760)
6	(General weakness, R539) -> (Abdominal pain, R104X) -> (High blood sugar, R739) -> (Chest pain, R074) -> (Head injury, R539) -> (General weakness, R539)
6	(Abdominal pain, R104X) -> (Abdominal pain, K819) -> (Arrhythmia, I489) -> (Arrhythmia, I480) -> (Arrhythmia, I480) -> (Arrhythmia, I489)
6	(Abdominal pain, K590) -> (Abdominal pain, R101) -> (Dizziness, R104X) -> (Abdominal pain, K297) -> (Abdominal pain, R519) -> (Headache, R519)
6	(Arrhythmia, R008) -> (Arrhythmia, I480) -> (Arrhythmia, Z036) -> (Arrhythmia, I489) -> (Arrhythmia, I480) -> (Arrhythmia, I480)
6	(Urinary voice, N390) -> (Urinary voice, R339) -> (Urinary voice, N390) -> (Urinary voice, R339) -> (KAD trouble, Z466) -> (Urinary voice, Z466)
6	(Back injury, M546) -> (Head injury, S018) -> (Urinary tract problems, R339) -> (KAD trouble, Z466) -> (KAD trouble, Z466) -> (Leg swelling / pain, R224)
6	(Neurological disorders, I620) -> (Head injury, S027) -> (Urinary voice, R339) -> (Urinary voice, Z466) -> (General weakness, R410) -> (General weakness, F100)
6	(Abdominal pain, K590) -> (Ostomy discomfort, Z432) -> (Gastrointestinal bleeding, K922) -> (Gastrointestinal bleeding, K922) -> (Abdominal pain, K921) -> (Difficulty breathing, I509)
6	(Abdominal pain, R104X) -> (Chest pain, R073) -> (Difficulty breathing, Z711) -> (Headache, G442) -> (Abdominal pain, R104X) -> (Chest pain, R101)
6	(Leg swelling / pain, M796E) -> (Leg swelling / pain, R224) -> (Leg swelling / pain, M796G) -> (Difficulty breathing, I509) -> (Knee injury, A469) -> (Wound infection, A469)
6	(General weakness, F102) -> (Poisoning, F100) -> (Poisoning, F100) -> (Poisoning, Z711) -> (Chest pain, R074) -> (Chest pain, F100)
6	(Lump in the abdomen / groin, R529) -> (Chest pain, K922) -> (Gastrointestinal bleeding, K922) -> (Arrhythmia, I489) -> (Knee injury, S800) -> (Deviating lab, D508)
6	(Fainting, R559) -> (Fainting, R559) -> (Fever, R509) -> (Chest pain, R074) -> (General weakness, R059) -> (Reduced alertness, R400)
6	(Leg swelling / pain, I802) -> (Urinary voice, Z466) -> (Urinary tract problems, R104X) -> (Urinary tract problems, R104X) -> (Fever, N390) -> (Fever, N390)
6	(Neurological disorders, N390) -> (Cramps, N390) -> (Urinary tract problems, B999) -> (General weakness, N390) -> (General weakness, R539) -> (General weakness, R539)
6	(Difficulty breathing, R060) -> (Flank pain, R529) -> (Difficulty breathing, R509) -> (Disorientation, R410) -> (Abdominal pain, K590) -> (Fever, J099)
6	(Neurological disorders, R539) -> (Flank pain, R104X) -> (KAD trouble, Z436) -> (Flank pain, R104X) -> (Leg swelling / pain, R224) -> (Flank pain, R104X)
6	(Abdominal pain, R104X) -> (Abdominal pain, Z711) -> (Poisoning, F199) -> (Poisoning, Z045) -> (Poisoning, F190) -> (Poisoning, Z048)
6	(Abdominal pain, R104X) -> (Chest pain, R074) -> (Ankle / foot injury, S923) -> (Abdominal pain, R194) -> (Ankle / foot injury, Z711) -> (Abdominal pain, K509)
6	(Chest pain, R073) -> (Knee injury, S837) -> (Flank pain, N201) -> (KAD trouble, Z466) -> (Flank pain, R104X) -> (Flank pain, R104X)
6	(Back pain, M549) -> (Back pain, M549) -> (Fever, R104X) -> (Abdominal pain, N201) -> (Abdominal pain, N201) -> (Abdominal pain, N200)
6	(Abdominal pain, R104X) -> (Abdominal pain, K802) -> (Abdominal pain, R104X) -> (Abdominal pain, K802) -> (Flank pain, K808) -> (Abdominal pain, R104X)
6	(Leg swelling / pain, R224) -> (Leg swelling / pain, S801) -> (Chest pain, R074) -> (Leg swelling / pain, R224) -> (Lower leg injury, R224) -> (Chest pain, R074)
6	(Arrhythmia, I489) -> (Urinary voice, R339) -> (KAD trouble, Z080) -> (KAD trouble, Z466) -> (Blood in urine, T810) -> (KAD trouble, Z466)
6	(Burn, T230) -> (Wound injury, S819) -> (Abdominal pain, R104X) -> (Abdominal pain, R104X) -> (Abdominal pain, R104X) -> (Abdominal pain, R104X)
6	(Abdominal pain, R101) -> (Chest pain, K219) -> (Abdominal pain, R104X) -> (Headache, G439) -> (Chest pain, F419) -> (Chest pain, R074)
6	(KAD trouble, Z436) -> (KAD trouble, N390) -> (KAD trouble, Z436) -> (Flank pain, N200) -> (Flank pain, N200) -> (KAD trouble, Z436)
6	(Headache, R519) -> (General weakness, R529) -> (General weakness, M796F) -> (Difficulty breathing, R060) -> (Headache, B349) -> (Joint pain, M255)
6	(Leg swelling / pain, R224) -> (Allergic reaction, I803) -> (Leg swelling / pain, R224) -> (Leg swelling / pain, I802) -> (Bloody cough, R042) -> (Gastrointestinal bleeding, R059)
6	(Rectal problems (incl. Fk), L089) -> (Wound infection, L023) -> (Lump in the abdomen / groin, K610) -> (Abdominal pain, R104X) -> (Rectal problems (incl. Fk), K610) -> (Genital disorders, N459)
6	(Difficulty breathing, R060) -> (Neurological disorders, R298) -> (Trauma, M542) -> (Headache, Z711) -> (Fever, N109) -> (Leg swelling / pain, M796F)
6	(Headache, R519) -> (Neurological disorders, R298) -> (Headache, NA) -> (Abdominal pain, R104X) -> (Abdominal pain, R104X) -> (Headache, R519)
6	(Urinary tract problems, R339) -> (KAD trouble, R339) -> (Urinary voice, R339) -> (KAD trouble, Z466) -> (Urinary voice, R339) -> (Urinary voice, R339)
6	(Knee injury, M139) -> (Knee injury, M139) -> (Knee injury, M254G) -> (Difficulty breathing, Z038A) -> (Knee injury, M254G) -> (Knee injury, M254G)
6	(Abdominal pain, R104X) -> (General weakness, R539) -> (Gastrointestinal bleeding, K649) -> (Gastrointestinal bleeding, K625) -> (General weakness, R139) -> (Neurological disorders, G453)
6	(Difficulty breathing, F430) -> (Knee injury, M796G) -> (Fainting, R074) -> (Dizziness, R074) -> (General weakness, I109) -> (Head injury, R429)
6	(Ankle / foot injury, Z048) -> (Leg swelling / pain, M796G) -> (Lower leg injury, S860) -> (Ankle / foot injury, R529) -> (Leg swelling / pain, R224) -> (Leg swelling / pain, I803)
6	(Dizziness, R429) -> (High blood pressure, Z038) -> (Disorientation, R410) -> (Cramps, R568X) -> (Back injury, M545) -> (Leg swelling / pain, M796D)
6	(Chest pain, I489) -> (Leg swelling / pain, R224) -> (Leg swelling / pain, Z712) -> (Wound injury, I839) -> (Difficulty breathing, R060) -> (Difficulty breathing, R060)
6	(Back pain, M545) -> (Abdominal pain, R559) -> (Abdominal pain, R104X) -> (Abdominal pain, R104X) -> (Abdominal pain, K309) -> (Back pain, S300)
6	(Chest pain, R073) -> (Chest pain, R074) -> (Diarrhea, R104X) -> (Chest pain, R073) -> (Fever, J069) -> (Back pain, M545)
6	(Flank pain, M545) -> (Chest pain, R074) -> (Headache, R519) -> (Chest pain, R074) -> (Dizziness, R429) -> (Back pain, M544)
6	(Diarrhea, R104X) -> (Back pain, M549) -> (Abdominal pain, K590) -> (Urinary voice, R104X) -> (Urinary voice, N390) -> (Urinary voice, R339)
6	(Difficulty breathing, R539) -> (Facial injury, S022) -> (Fainting, R559) -> (Headache, R519) -> (Neurological disorders, R429) -> (Difficulty breathing, R002)
6	(Chest pain, N645) -> (Wound infection, L088) -> (Wound infection, L089) -> (Leg swelling / pain, N639) -> (Wound infection, N639) -> (Skin infection, N619)
6	(Leg swelling / pain, R224) -> (Leg swelling / pain, R600C) -> (Difficulty breathing, R224) -> (Leg swelling / pain, R224) -> (Leg swelling / pain, R529) -> (Knee injury, M131)
6	(General weakness, R634) -> (General weakness, R634) -> (Deviating lab, R799) -> (Deviating lab, R104X) -> (Head injury, S008) -> (General weakness, R539)
6	(Leg swelling / pain, M796G) -> (Leg swelling / pain, I839) -> (Leg swelling / pain, M796G) -> (Leg swelling / pain, M796G) -> (Leg swelling / pain, M796G) -> (Leg swelling / pain, M796G)
6	(Leg swelling / pain, R224) -> (Difficulty breathing, R224) -> (Leg swelling / pain, O087) -> (Leg swelling / pain, R224) -> (Leg swelling / pain, I808) -> (Leg swelling / pain, NA)
6	(Flank pain, N200) -> (Abdominal pain, N200) -> (Flank pain, R104X) -> (Flank pain, N200) -> (Flank pain, N200) -> (Flank pain, N200)
6	(Head injury, R519) -> (Back pain, M549) -> (Chest pain, G442) -> (Dizziness, R429) -> (Abdominal pain, R104X) -> (Abdominal pain, R104X)
6	(Abdominal pain, K590) -> (Abdominal pain, R194) -> (Abdominal pain, K591) -> (Abdominal pain, A099) -> (Difficulty breathing, R059) -> (Difficulty breathing, J450)
6	(Abdominal pain, R104X) -> (Abdominal pain, R104X) -> (Abdominal pain, R119A) -> (Abdominal pain, R104X) -> (Abdominal pain, R104X) -> (Abdominal pain, R104X)
6	(Difficulty breathing, R060) -> (Leg swelling / pain, R539) -> (Difficulty breathing, R060) -> (Leg swelling / pain, M796G) -> (Leg swelling / pain, M796G) -> (Arrhythmia, R002)
6	(Chest pain, R074) -> (Chest pain, F439) -> (Chest pain, R104X) -> (Abdominal pain, K309) -> (Deviating lab, R539) -> (Chest pain, R074)
5	(Gastrointestinal bleeding, K922) -> (Gastrointestinal bleeding, K922) -> (Gastrointestinal bleeding, R195) -> (Deviating lab, K922) -> (Gastrointestinal bleeding, NA)
5	(Poisoning, F100) -> (Cramps, F102) -> (Cramps, R568X) -> (Poisoning, R568X) -> (Poisoning, F100)
5	(Difficulty breathing, J441) -> (Hip injury, R529) -> (Leg swelling / pain, R529) -> (Hip injury, S7210) -> (Hip injury, S7210)
5	(Difficulty breathing, J449) -> (Deviating lab, R799) -> (Difficulty breathing, R060) -> (Difficulty breathing, R060) -> (Difficulty breathing, R539)
5	(Fainting, R539) -> (Diarrhea, NA) -> (Difficulty breathing, R060) -> (Arrhythmia, A499) -> (Reduced alertness, B999)
5	(Abdominal pain, R189) -> (Abdominal pain, R189) -> (Abdominal pain, R189) -> (Abdominal pain, R119B) -> (Abdominal pain, R539)
5	(General weakness, R522) -> (Difficulty breathing, R060) -> (Difficulty breathing, R060) -> (Difficulty breathing, J189) -> (Difficulty breathing, R509)
5	(Difficulty breathing, J189) -> (Difficulty breathing, J690) -> (Difficulty breathing, R060) -> (Fever, R060) -> (Probe / PEG problem, Z938)
5	(Fever, N390) -> (Chest injury, R073) -> (Hip injury, S700) -> (Neurological disorders, I951) -> (Chest injury, S270)
5	(Poisoning, F100) -> (Chest pain, R074) -> (Chest pain, I409) -> (Fever, B270) -> (Arrhythmia, B270)
5	(Chest pain, R529) -> (Flank pain, R104X) -> (Chest pain, R060) -> (General weakness, R529) -> (Back pain, M548)
5	(Abdominal pain, K297) -> (Hip injury, R520) -> (Chest pain, R060) -> (Leg swelling / pain, I500) -> (Arrhythmia, R539)
5	(Neurological disorders, M480) -> (Back pain, M480) -> (General weakness, R529) -> (Back pain, M549) -> (Abdominal pain, R104X)
5	(Hip injury, S700) -> (Hip injury, S730) -> (Hip injury, S730) -> (Hip injury, M244F) -> (Hip injury, S730)
5	(Wound injury, S011) -> (Chest pain, I200) -> (Difficulty breathing, R059) -> (Arrhythmia, R074) -> (General weakness, R539)
5	(Dizziness, R429) -> (Neurological disorders, F329) -> (Deviating lab, E876) -> (General weakness, I489) -> (Arrhythmia, K591)
5	(Hip injury, M549) -> (Hip injury, S730) -> (Urinary tract problems, R509) -> (General weakness, I958) -> (Hip injury, R529)
5	(Chest pain, I509) -> (Disorientation, R410) -> (Reduced alertness, R401) -> (General weakness, R509) -> (Chest pain, I489)
5	(Abdominal pain, R539) -> (Bloody cough, R042) -> (Blood in urine, C679) -> (Fever, R509) -> (Urinary voice, R339)
5	(Abdominal pain, K562) -> (Abdominal pain, K562) -> (Abdominal pain, R104X) -> (Abdominal pain, R104X) -> (Urinary tract problems, N390)
5	(Dizziness, R074) -> (General weakness, R252) -> (Gastrointestinal bleeding, K922) -> (Leg swelling / pain, R029X) -> (Skin infection, R029X)
5	(Abdominal pain, K729) -> (Abdominal pain, K800) -> (Abdominal pain, K800) -> (Abdominal pain, R104X) -> (Flank pain, Z434)
5	(Chest pain, R074) -> (Fever, NA) -> (Leg swelling / pain, R224) -> (Leg swelling / pain, R224) -> (Leg swelling / pain, M796G)
5	(Abdominal pain, R104X) -> (Abdominal pain, R104X) -> (Difficulty breathing, R060) -> (Arrhythmia, I721) -> (Gastrointestinal bleeding, S015)
5	(Fever, A499) -> (Abdominal pain, R119) -> (Abdominal pain, K802) -> (Abdominal pain, R104X) -> (Abdominal pain, R104X)
5	(Back pain, S204) -> (Back injury, S2200) -> (Back pain, R559) -> (Fainting, R559) -> (Chest injury, J189)
5	(Gastrointestinal bleeding, K590) -> (Gastrointestinal bleeding, R104X) -> (Chest pain, R060) -> (Abdominal pain, R104X) -> (General weakness, E871B)
5	(Shoulder injury, S430) -> (Deviating lab, E872) -> (Chest pain, K297) -> (Chest pain, R074) -> (Chest pain, K309)
5	(Abdominal pain, R104X) -> (Abdominal pain, K859) -> (General weakness, K591) -> (KAD trouble, R104X) -> (Abdominal pain, K862)
5	(Difficulty breathing, R060) -> (Back pain, Z038W) -> (Difficulty breathing, R060) -> (Facial injury, S0220) -> (Disorientation, R410)
5	(Neurological disorders, R559) -> (Difficulty breathing, R060) -> (Diarrhea, K591) -> (Difficulty breathing, J441) -> (Difficulty breathing, J441)
5	(Abdominal pain, R189) -> (Abdominal pain, R119) -> (General weakness, R104X) -> (Abdominal pain, R189) -> (Difficulty breathing, R189)
5	(Chest pain, R074) -> (Deviating lab, D649) -> (High blood pressure, D649) -> (Deviating lab, R798) -> (Head injury, R559)
5	(Fever, L088W) -> (Neurological disorders, R298) -> (General weakness, E116D) -> (Ankle / foot injury, E116D) -> (Deviating lab, R539)
5	(Fever, R509) -> (Neurological disorders, R539) -> (Reduced alertness, R539) -> (General weakness, R539) -> (General weakness, R935)
5	(Fainting, R559) -> (Abdominal pain, R104X) -> (Abdominal pain, R104X) -> (Abdominal pain, R119A) -> (Nausea / vomiting, R119A)
5	(Neurological disorders, R298) -> (Chest pain, R074) -> (Neurological disorders, R298) -> (Neurological disorders, R519) -> (Neurological disorders, R202)
5	(Back pain, Z711) -> (Facial injury, S022) -> (Poisoning, F101) -> (Trauma, R539) -> (Trauma, Z041)
5	(Difficulty breathing, R060) -> (High blood sugar, J189) -> (Shoulder injury, M796B) -> (General weakness, R539) -> (Abdominal pain, R104X)
5	(Allergic reaction, I509) -> (Difficulty breathing, N189) -> (Urinary tract problems, R319) -> (Blood in urine, R319) -> (General weakness, R060)
5	(Poisoning, T509) -> (Arrhythmia, I489) -> (Chest pain, R559) -> (Abdominal pain, K802) -> (Abdominal pain, R104X)
5	(Fever, R060) -> (Back injury, M549) -> (Neurological disorders, J189) -> (Shoulder injury, S400) -> (Chest injury, S224)
5	(Difficulty breathing, R139) -> (Urinary voice, Z048) -> (Urinary voice, F419) -> (Hip injury, S7200) -> (General weakness, I489)
5	(Neurological disorders, R298) -> (Neurological disorders, R298) -> (High blood sugar, R539) -> (Knee injury, M796G) -> (High blood sugar, R539)
5	(Chest pain, R074) -> (KAD trouble, Z466) -> (Chest pain, J441) -> (KAD trouble, Z466) -> (Difficulty breathing, R509)
5	(Chest pain, R074) -> (Arrhythmia, R060) -> (Head injury, S022) -> (Dizziness, R429) -> (Dizziness, R539)
5	(Fever, B349) -> (Difficulty breathing, R060) -> (Difficulty breathing, I509) -> (Difficulty breathing, J441) -> (Difficulty breathing, I509)
5	(Poisoning, R429) -> (Chest pain, Z711) -> (Abdominal pain, R104X) -> (Rectal problems (incl. Fk), K610) -> (Rectal problems (incl. Fk), K610)
5	(Wound infection, R509) -> (Fever, NA) -> (Fever, R119B) -> (Low blood sugar, E116A) -> (Difficulty breathing, R060)
5	(Abdominal pain, R104X) -> (High blood pressure, I109) -> (Leg swelling / pain, R529) -> (Upper arm injury, S4220) -> (Abdominal pain, K590)
5	(Fever, R509) -> (Fever, R509) -> (Fever, R509) -> (High blood pressure, I109) -> (Urinary voice, N300)
5	(Diarrhea, E869) -> (Fever, NA) -> (Leg swelling / pain, NA) -> (Hip injury, M796F) -> (Lump in the abdomen / groin, R529)
5	(Wound injury, T889) -> (Neurological disorders, R298) -> (Allergic reaction, K591) -> (Fever, T889) -> (Wound injury, T889)
5	(Neurological disorders, R298) -> (Neurological disorders, R298) -> (KAD trouble, Z466) -> (KAD trouble, Z466) -> (KAD trouble, Z466)
5	(Neurological disorders, R298) -> (Gastrointestinal bleeding, D649) -> (Deviating lab, R799) -> (Deviating lab, D649) -> (Deviating lab, R179)
5	(Chest pain, R074) -> (Leg swelling / pain, Z043) -> (Fainting, R559) -> (Hip injury, M549) -> (Chest pain, R074)
5	(Abdominal pain, I713) -> (Shoulder injury, S400) -> (General weakness, R539) -> (Urinary tract problems, R319) -> (Gastrointestinal bleeding, K922)
5	(Ankle / foot injury, S8251) -> (Fever, R509) -> (Leg swelling / pain, M796) -> (Leg swelling / pain, Z711) -> (General weakness, K591)
5	(Neurological disorders, R298) -> (Cramps, R568X) -> (Cramps, G419) -> (Cramps, R568X) -> (Cramps, R568X)
5	(Abdominal pain, K921) -> (Gastrointestinal bleeding, K625) -> (Gastrointestinal bleeding, K625) -> (Gastrointestinal bleeding, K625) -> (Deviating lab, D649)
5	(Difficulty breathing, R060) -> (Difficulty breathing, J069) -> (Difficulty breathing, R060) -> (Rectal problems (incl. Fk), R229) -> (Fever, R539)
5	(Reduced alertness, R400) -> (Trauma, S3270) -> (Trauma, S325) -> (Shoulder injury, S400) -> (Dizziness, R298)
5	(Cramps, R568X) -> (Reduced alertness, R402) -> (Cramps, R568X) -> (Reduced alertness, R568X) -> (Abdominal pain, R104X)
5	(Neurological disorders, R298) -> (Back pain, R509) -> (Head injury, S060) -> (Difficulty breathing, R539) -> (Back pain, M549)
5	(Arrhythmia, I484) -> (Dizziness, J189) -> (Chest pain, R060) -> (Difficulty breathing, R060) -> (Difficulty breathing, R060)
5	(Fever, J168) -> (General weakness, R539) -> (Head injury, S009) -> (General weakness, E869) -> (Fever, N390)
5	(Dizziness, R429) -> (Chest injury, S202) -> (General weakness, R539) -> (General weakness, R539) -> (Back injury, S270)
5	(Difficulty breathing, R060) -> (General weakness, R508) -> (General weakness, R508) -> (Difficulty breathing, R060) -> (Difficulty breathing, J189)
5	(Abdominal pain, R104X) -> (Flank pain, R104X) -> (Flank pain, N201) -> (Flank pain, Z466) -> (Flank pain, N201)
5	(Head injury, S122) -> (Neck injury, S122) -> (Neck pain, M702) -> (General weakness, A409) -> (Difficulty breathing, R060)
5	(Fainting, R559) -> (Chest pain, R298) -> (Urinary voice, R339) -> (Neurological disorders, I620) -> (Neurological disorders, R298)
5	(Knee injury, R520) -> (Knee injury, R529) -> (General weakness, T889) -> (Knee injury, M254G) -> (Knee injury, M796G)
5	(General weakness, N189) -> (General weakness, R539) -> (General weakness, E869) -> (General weakness, R539) -> (Nausea / vomiting, K920)
5	(Difficulty breathing, I509) -> (Difficulty breathing, Z048) -> (Difficulty breathing, R060) -> (Difficulty breathing, I500) -> (Difficulty breathing, R060)
5	(High blood pressure, I158) -> (Fainting, B999) -> (Dizziness, R429) -> (Leg swelling / pain, M796G) -> (Leg swelling / pain, I743)
5	(Head injury, S018) -> (Cramps, R568X) -> (Leg swelling / pain, R224) -> (Leg swelling / pain, I828) -> (Arrhythmia, R002)
5	(Flank pain, R104) -> (Chest pain, R060) -> (Abdominal pain, R104X) -> (Abdominal pain, R104X) -> (Abdominal pain, R539)
5	(Difficulty breathing, I269) -> (Leg swelling / pain, D570) -> (Chest pain, R074) -> (Difficulty breathing, R509) -> (Joint pain, R529)
5	(Deviating lab, E875) -> (KAD trouble, Z466) -> (Fever, R509) -> (Nausea / vomiting, B999) -> (Deviating lab, E871B)
5	(Arrhythmia, I489) -> (Arrhythmia, I489) -> (General weakness, R429) -> (Chest pain, I509) -> (Difficulty breathing, R060)
5	(Abdominal pain, R104) -> (Abdominal pain, R104X) -> (Abdominal pain, R104X) -> (Flank pain, R104X) -> (Abdominal pain, R104X)
5	(Difficulty breathing, I509) -> (Leg swelling / pain, M796) -> (Leg swelling / pain, R224) -> (Leg swelling / pain, M796G) -> (Leg swelling / pain, M109)
5	(Abdominal pain, R104X) -> (General weakness, I214X) -> (Headache, R519) -> (Chest pain, R074) -> (Chest pain, I209)
5	(Chest pain, R074) -> (General weakness, R559) -> (Fainting, R559) -> (General weakness, R539) -> (Back pain, S320)
5	(Cramps, R568X) -> (Cramps, R568X) -> (Cramps, R568X) -> (Head injury, S011) -> (Cramps, R568X)
5	(Fever, R509) -> (Abdominal pain, K590) -> (Abdominal pain, K590) -> (Hip injury, M485) -> (Shoulder injury, S4220)
5	(Fainting, A099) -> (Chest pain, R074) -> (Fever, R539) -> (Difficulty breathing, R060) -> (Head injury, S019)
5	(Leg swelling / pain, Z038) -> (Leg swelling / pain, R223) -> (Neck pain, M542) -> (Abdominal pain, N300) -> (Flank pain, N309)
5	(Head injury, G400) -> (Wound injury, S019) -> (Cramps, R568X) -> (Cramps, R568X) -> (Cramps, R568X)
5	(Wound infection, R104X) -> (Abdominal pain, R104X) -> (Abdominal pain, R104X) -> (Chest pain, M791) -> (Hip injury, S731)
5	(Difficulty breathing, R539) -> (Chest pain, R074) -> (Leg swelling / pain, S800) -> (Abdominal pain, R429) -> (Dizziness, Z711)
5	(Flank pain, N109) -> (Abdominal pain, R104X) -> (Abdominal pain, R104X) -> (Abdominal pain, NA) -> (Flank pain, R104)
5	(Fainting, R559) -> (Leg swelling / pain, M000G) -> (Difficulty breathing, E875) -> (Fever, A499) -> (Fever, R539)
5	(Abdominal pain, R104X) -> (Gastrointestinal bleeding, K922) -> (Abdominal pain, K921) -> (Gastrointestinal bleeding, K921) -> (Abdominal pain, K409B)
5	(Abdominal pain, R104X) -> (Difficulty breathing, I509) -> (Abdominal pain, K590) -> (High blood sugar, R799) -> (Chest pain, I489)
5	(Neurological disorders, R568X) -> (Leg swelling / pain, R224) -> (Poisoning, T509) -> (Cramps, R568X) -> (Cramps, R568X)
5	(Abdominal pain, R104X) -> (Flank pain, Q613) -> (Flank pain, R104X) -> (Flank pain, N281) -> (Difficulty breathing, E877)
5	(Chest pain, R060) -> (Abdominal pain, R104X) -> (Abdominal pain, R104) -> (Chest pain, R073) -> (Abdominal pain, R529)
5	(Leg swelling / pain, I509) -> (Difficulty breathing, I509) -> (Leg swelling / pain, L979) -> (Wound infection, M796) -> (Abdominal pain, D381)
5	(Abdominal pain, K590) -> (Abdominal pain, K567) -> (Abdominal pain, R104X) -> (Abdominal pain, R104X) -> (Abdominal pain, R104X)
5	(Back pain, M544) -> (Back pain, M511K) -> (Back pain, M544) -> (Back pain, M549) -> (Wound injury, T814)
5	(Disorientation, R410) -> (General weakness, N390) -> (General weakness, F319) -> (General weakness, Z019) -> (Difficulty breathing, R060)
5	(Reduced alertness, R568X) -> (Disorientation, R410) -> (Cramps, R559) -> (General weakness, R539) -> (Fever, E876)
5	(General weakness, R509) -> (General weakness, R539) -> (Back pain, S2230) -> (Fever, N390) -> (Fever, NA)
5	(Abdominal pain, R104X) -> (Abdominal pain, R539) -> (Abdominal pain, N109) -> (Abdominal pain, R104X) -> (Abdominal pain, R104X)
5	(Difficulty breathing, I509) -> (Difficulty breathing, R060) -> (Difficulty breathing, R060) -> (Difficulty breathing, I509) -> (Reduced alertness, R060)
5	(Difficulty breathing, R060) -> (Difficulty breathing, J441) -> (Urinary tract problems, R339) -> (Leg swelling / pain, M000H) -> (Fever, M000H)
5	(Headache, R429) -> (Head injury, H819) -> (General weakness, M250) -> (Headache, R519) -> (Hip injury, M796G)
5	(Leg swelling / pain, L089) -> (Leg swelling / pain, L089) -> (General weakness, L089) -> (Difficulty breathing, R060) -> (General weakness, R539)
5	(Difficulty breathing, I509) -> (Chest pain, R074) -> (Head injury, S202) -> (Abdominal pain, Z760) -> (Chest pain, R410)
5	(Cramps, R568X) -> (Cramps, R568X) -> (Cramps, R568X) -> (Cramps, I109) -> (Disorientation, R410)
5	(Difficulty breathing, R509) -> (Fever, A499) -> (Fever, NA) -> (Leg swelling / pain, L024) -> (Knee injury, S424)
5	(Gastrointestinal bleeding, R539) -> (Gastrointestinal bleeding, D649) -> (Abdominal pain, R104X) -> (Abdominal pain, K582) -> (Abdominal pain, R104X)
5	(Fever, R539) -> (Urinary tract problems, R539) -> (Disorientation, F059) -> (General weakness, R429) -> (Fever, R539)
5	(Hip injury, M796F) -> (Hip injury, M796F) -> (Hip injury, Z480) -> (Hip injury, R529) -> (Fever, R509)
5	(Abdominal pain, K567) -> (Abdominal pain, K567) -> (Abdominal pain, R104X) -> (Abdominal pain, R104X) -> (Abdominal pain, R104)
5	(Fever, R509) -> (Fever, R539) -> (Fever, R539) -> (Fever, J189) -> (General weakness, R539)
5	(Difficulty breathing, R060) -> (Difficulty breathing, R060) -> (Probe / PEG problem, Z431) -> (KAD trouble, Z431) -> (Difficulty breathing, R060)
5	(Nausea / vomiting, R119) -> (Difficulty breathing, G501) -> (Arrhythmia, I499) -> (Abdominal pain, R104X) -> (Abdominal pain, R104X)
5	(Fever, N390) -> (Fever, N390) -> (Nausea / vomiting, R119) -> (Headache, R519) -> (Neurological disorders, R519)
5	(General weakness, R539) -> (Head injury, S018) -> (Arrhythmia, I509) -> (Difficulty breathing, I509) -> (Difficulty breathing, I509)
5	(Rectal problems (incl. Fk), K649) -> (Abdominal pain, R104X) -> (Abdominal pain, R104X) -> (Nausea / vomiting, K449) -> (Abdominal pain, R104X)
5	(Poisoning, F199) -> (Reduced alertness, F100) -> (Poisoning, Z711) -> (Poisoning, F130) -> (Gastrointestinal bleeding, F100)
5	(Difficulty breathing, R060) -> (Nausea / vomiting, R119B) -> (Head injury, S069) -> (Arrhythmia, R000) -> (Leg swelling / pain, B999)
5	(Leg swelling / pain, M109) -> (Deviating lab, I509) -> (Difficulty breathing, I509) -> (Difficulty breathing, I509) -> (Difficulty breathing, R060)
5	(Wrist / hand injury, R298) -> (Deviating lab, S501) -> (Difficulty breathing, R060) -> (Deviating lab, D649) -> (Difficulty breathing, R060)
5	(Back pain, M549) -> (Leg swelling / pain, A469) -> (Disorientation, R410) -> (Deviating lab, D649) -> (General weakness, R539)
5	(Back pain, M549) -> (Back pain, R529) -> (Neurological disorders, R298) -> (Back pain, R298) -> (Neurological disorders, R298)
5	(Neurological disorders, R202) -> (Neurological disorders, I630) -> (Neurological disorders, R298) -> (Difficulty breathing, R060) -> (Neurological disorders, R401)
5	(Fainting, S018) -> (Wound injury, S011) -> (Chest injury, S2240) -> (Head injury, S009) -> (Neurological disorders, I619)
5	(Abdominal pain, I219) -> (Gastrointestinal bleeding, K922) -> (Fever, N390) -> (Abdominal pain, J909) -> (Difficulty breathing, J909)
5	(Neurological disorders, R202) -> (Neurological disorders, R202) -> (Headache, I639) -> (Neurological disorders, R202) -> (Neurological disorders, R073)
5	(Neurological disorders, R298) -> (Neurological disorders, R298) -> (Difficulty breathing, R060) -> (Difficulty breathing, J469) -> (Difficulty breathing, J469)
5	(Abdominal pain, R104X) -> (Lump in the abdomen / groin, K409A) -> (Abdominal pain, T814) -> (KAD trouble, R539) -> (Abdominal pain, K567)
5	(Femoral injury, S701) -> (Rectal problems (incl. Fk), R529) -> (Rectal problems (incl. Fk), K602) -> (Abdominal pain, R104X) -> (Abdominal pain, R104X)
5	(Headache, M542) -> (Abdominal pain, R104X) -> (Neck pain, M542) -> (Abdominal pain, R104X) -> (Headache, M796B)
5	(Fever, R509) -> (Fever, B999) -> (Fever, R509) -> (Difficulty breathing, R060) -> (Difficulty breathing, R060)
5	(Chest pain, R104X) -> (Abdominal pain, R104X) -> (Chest pain, R104X) -> (Abdominal pain, R104X) -> (Abdominal pain, R104X)
5	(Eye damage / visual impairment, G453) -> (Visual impairment / Eye damage, G453) -> (Neurological disorders, H534) -> (Neurological disorders, H534) -> (Neurological disorders, M255)
5	(Arrhythmia, I499) -> (Chest pain, R074) -> (Fainting, R559) -> (Difficulty breathing, R060) -> (Difficulty breathing, R060)
5	(Chest pain, R429) -> (Chest pain, Z711) -> (Rectal problems (incl. Fk), K590) -> (Difficulty breathing, R060) -> (Leg swelling / pain, R223)
5	(Leg swelling / pain, M842F) -> (Hip injury, M842F) -> (Leg swelling / pain, S5280) -> (Hip injury, M796F) -> (Deviating lab, M796F)
5	(Abdominal pain, M796G) -> (Fever, R509) -> (Urinary voice, Z466) -> (KAD trouble, Z466) -> (KAD trouble, R509)
5	(Elbow injury, S4240) -> (Neurological disorders, I671) -> (General weakness, R298) -> (Flank pain, N390) -> (Headache, R202)
5	(Chest pain, R060) -> (Difficulty breathing, R509) -> (Deviating lab, D649) -> (Difficulty breathing, R060) -> (High blood sugar, D649)
5	(Chest pain, R000) -> (Chest pain, R519) -> (Chest pain, R002) -> (Arrhythmia, R002) -> (Arrhythmia, R429)
5	(Probe / PEG problem, Z468) -> (KAD trouble, Z719) -> (Probe / PEG problem, Z468) -> (Probe / PEG problem, Z468) -> (KAD trouble, Z468)
5	(Back pain, M545) -> (Abdominal pain, R104X) -> (Flank pain, R104X) -> (Abdominal pain, K590) -> (Back pain, M545)
5	(Abdominal pain, R104X) -> (Abdominal pain, R101) -> (Abdominal pain, K802) -> (Abdominal pain, K802) -> (Abdominal pain, R104X)
5	(Flank pain, N200) -> (Flank pain, N390) -> (Flank pain, N390) -> (Flank pain, N390) -> (Urinary tract problems, N390)
5	(Arrhythmia, M791) -> (Flank pain, R104) -> (Deviating lab, R359A) -> (Arrhythmia, R002) -> (Abdominal pain, R104X)
5	(Wound injury, S519) -> (Fever, L984A) -> (Skin infection, A469) -> (Difficulty breathing, I500) -> (Nausea / vomiting, A469)
5	(Difficulty breathing, R060) -> (Disorientation, I639) -> (Chest pain, R074) -> (Rectal problems (incl. Fk), L089) -> (Lump in the abdomen / groin, L089)
5	(Chest pain, R074) -> (Difficulty breathing, R060) -> (Chest pain, R074) -> (Chest pain, R559) -> (Dizziness, R429)
5	(Back pain, S202) -> (General weakness, R539) -> (Neurological disorders, R539) -> (Chest pain, I219) -> (General weakness, C349C)
5	(Chest pain, R059) -> (KAD trouble, Z466) -> (Difficulty breathing, R060) -> (Difficulty breathing, H938) -> (Bloody cough, R060)
5	(Disorientation, R441) -> (Disorientation, R410) -> (Fever, L024) -> (Urinary tract problems, R539) -> (Difficulty breathing, R074)
5	(Abdominal pain, K802) -> (Abdominal pain, R104X) -> (Abdominal pain, K802) -> (Abdominal pain, R104X) -> (Abdominal pain, K802)
5	(Abuse, S618) -> (Wrist / hand injury, S618) -> (Wrist / hand injury, S618) -> (Wrist / hand injury, S618) -> (Dizziness, R429)
5	(Neurological disorders, R074) -> (Poisoning, F190) -> (Wrist / hand injury, S626) -> (Abuse, S6230) -> (Wrist / hand injury, S6230)
5	(Trauma, S009) -> (Neurological disorders, S060) -> (Ankle / foot injury, S109) -> (Trauma, S109) -> (Trauma, S900)
5	(Leg swelling / pain, M796G) -> (Hip injury, R529) -> (High blood pressure, R519) -> (Leg swelling / pain, M179) -> (Chest pain, R519)
5	(Abdominal pain, R101) -> (Fainting, R429) -> (General weakness, R539) -> (Chest pain, R070) -> (Chest pain, R139)
5	(Back pain, M549) -> (Back pain, M549) -> (Leg swelling / pain, R224) -> (Leg swelling / pain, R224) -> (Fever, R224)
5	(Abdominal pain, R104X) -> (Abdominal pain, K802) -> (Abdominal pain, R104X) -> (Abdominal pain, A090) -> (Abdominal pain, R104X)
5	(Trauma, S009) -> (Shoulder injury, S4220) -> (Shoulder injury, R223) -> (Leg swelling / pain, R589) -> (Difficulty breathing, I509)
5	(Chest pain, F419) -> (Chest pain, Z711) -> (Chest pain, Z719) -> (Chest pain, M791) -> (Neurological disorders, R429)
5	(Disorientation, R410) -> (Reduced alertness, R401) -> (Head injury, S009) -> (General weakness, R539) -> (Abdominal pain, R104X)
5	(Hip injury, S720) -> (Head injury, S009) -> (Ankle / foot injury, S202) -> (Head injury, S009) -> (Fainting, S0220)
5	(Chest pain, I219) -> (Chest pain, I219) -> (Abdominal pain, K567) -> (Abdominal pain, R104X) -> (Abdominal pain, K590)
5	(Difficulty breathing, R060) -> (Difficulty breathing, J189) -> (General weakness, R060) -> (Fainting, I959) -> (Difficulty breathing, J441)
5	(Chest injury, S202) -> (Chest pain, R074) -> (Urinary voice, R339) -> (Urinary voice, R339) -> (KAD trouble, Z038)
5	(Leg swelling / pain, Z711) -> (Chest pain, R429) -> (Dizziness, R119) -> (Arrhythmia, I509) -> (General weakness, I499)
5	(General weakness, R539) -> (Fever, R509) -> (Fever, NA) -> (Fever, R509) -> (Headache, R519)
5	(Difficulty breathing, R060) -> (Difficulty breathing, J441) -> (Difficulty breathing, J441) -> (Difficulty breathing, J441) -> (Fainting, R539)
5	(Arrhythmia, I480) -> (Arrhythmia, I480) -> (Shoulder injury, M255B) -> (Abdominal pain, R104X) -> (Abdominal pain, K819)
5	(Abdominal pain, K650) -> (Abdominal pain, T814) -> (Abdominal pain, R104X) -> (Abdominal pain, R222) -> (Abdominal pain, K590)
5	(Abdominal pain, R104X) -> (Flank pain, K802) -> (Abdominal pain, K808) -> (Abdominal pain, R104X) -> (Abdominal pain, R104X)
5	(Gastrointestinal bleeding, R104X) -> (Gastrointestinal bleeding, K921) -> (Abdominal pain, K921) -> (Gastrointestinal bleeding, K922) -> (Gastrointestinal bleeding, R539)
5	(Difficulty breathing, M549) -> (Chest pain, R074) -> (General weakness, M549) -> (General weakness, M549) -> (Arrhythmia, I489)
5	(Abdominal pain, R104X) -> (Abdominal pain, R104X) -> (Abdominal pain, K579) -> (Abdominal pain, K579) -> (Abdominal pain, K573)
5	(Arrhythmia, I509) -> (Arrhythmia, I509) -> (Difficulty breathing, I509) -> (Difficulty breathing, I509) -> (Trauma, R539)
5	(Flank pain, R104X) -> (Dizziness, R429) -> (Arrhythmia, I480) -> (Chest pain, R074) -> (Difficulty breathing, N179)
5	(Head injury, S003) -> (Head injury, F100) -> (Fainting, S003) -> (Ankle / foot injury, M796H) -> (Deviating lab, R799)
5	(Reduced alertness, R780) -> (Leg swelling / pain, R589) -> (Chest pain, R073) -> (General weakness, R539) -> (Hip injury, S720)
5	(Abdominal pain, R104X) -> (Abdominal pain, R104X) -> (Abdominal pain, R104X) -> (Abdominal pain, R104X) -> (Abdominal pain, R104X)
5	(Head injury, Z711) -> (Ankle / foot injury, Z711) -> (Gastrointestinal bleeding, R539) -> (General weakness, R539) -> (Fever, A419)
5	(Rectal problems (incl. Fk), K610) -> (Rectal problems (incl. Fk), R529) -> (Ankle / foot injury, S860) -> (Chest injury, M796G) -> (Chest injury, M796G)
5	(General weakness, F102) -> (High blood sugar, R739) -> (High blood sugar, E119) -> (High blood sugar, R739) -> (General weakness, R739)
5	(Leg swelling / pain, E871B) -> (Leg swelling / pain, S801) -> (Difficulty breathing, J189) -> (KAD trouble, Z466) -> (Wound infection, L023)
5	(General weakness, R539) -> (General weakness, R539) -> (General weakness, S202) -> (Back pain, R539) -> (Leg swelling / pain, R298)
5	(Back pain, M545) -> (Back pain, M549) -> (Back pain, M544) -> (Abdominal pain, R104X) -> (Back pain, M549)
5	(Ankle / foot injury, S8280) -> (Leg swelling / pain, R520) -> (Leg swelling / pain, R520) -> (Wound infection, T814) -> (Wrist / hand injury, S618)
5	(Allergic reaction, Z711) -> (Allergic reaction, R638) -> (Leg swelling / pain, M796G) -> (Chest pain, R074) -> (Back pain, M549)
5	(Skin infection, NA) -> (General weakness, M255D) -> (Urinary voice, R319) -> (Fainting, R073) -> (Leg swelling / pain, R224)
5	(Chest pain, R074) -> (Chest pain, R002) -> (Chest pain, R074) -> (Chest injury, S2230) -> (Abdominal pain, R104X)
5	(Lump in the abdomen / groin, R104X) -> (Abdominal pain, R119B) -> (Abdominal pain, R104X) -> (Difficulty breathing, R060) -> (Back pain, M544)
5	(Abdominal pain, Z038D) -> (KAD trouble, N390) -> (KAD trouble, C679) -> (Blood in urine, R319) -> (Difficulty breathing, A492)
5	(Arrhythmia, I489) -> (Chest pain, I480) -> (Arrhythmia, I489) -> (Arrhythmia, I480) -> (Arrhythmia, I481)
5	(Reduced alertness, R539) -> (Abdominal pain, K922) -> (Gastrointestinal bleeding, K922) -> (Fever, R539) -> (Abdominal pain, R339)
5	(KAD trouble, R319) -> (KAD trouble, R319) -> (General weakness, R104X) -> (Blood in urine, R319) -> (Reduced alertness, R539)
5	(Fainting, S300) -> (Back injury, S729) -> (Cramps, R410) -> (General weakness, R539) -> (Hip injury, S328)
5	(Fainting, S801) -> (Lower leg injury, S822) -> (Fainting, H818) -> (Dizziness, R429) -> (Poisoning, T509)
5	(General weakness, M796B) -> (Flank pain, N109) -> (Abdominal pain, N201) -> (Abdominal pain, R104X) -> (Headache, R519)
5	(Abdominal pain, N398) -> (Chest pain, R074) -> (General weakness, R519) -> (Chest pain, Z711) -> (Urinary tract problems, R339)
5	(Abdominal pain, R104X) -> (KAD trouble, Z436) -> (KAD trouble, Z466) -> (Arrhythmia, D649) -> (Chest pain, R101)
5	(Flank pain, R103) -> (Flank pain, M791) -> (Arrhythmia, R002) -> (Abdominal pain, R104X) -> (Abdominal pain, R104X)
5	(Allergic reaction, T784) -> (Difficulty breathing, R060) -> (Headache, R519) -> (Allergic reaction, T784) -> (Allergic reaction, R232)
5	(General weakness, E042) -> (General weakness, Z711) -> (Blood in urine, R319) -> (Urinary voice, R319) -> (Urinary voice, R319)
5	(Wrist / hand injury, S633) -> (Plaster control, Z467) -> (Plaster control, Z467) -> (Knee injury, S625) -> (Flank pain, N200)
5	(General weakness, R539) -> (Chest pain, R074) -> (Abdominal pain, N200) -> (Abdominal pain, R104X) -> (Chest pain, Z038)
5	(Reduced alertness, R402) -> (Knee injury, S700) -> (Wound injury, S517) -> (Head injury, S018) -> (Fainting, R559)
5	(Chest pain, R074) -> (Chest pain, R074) -> (Leg swelling / pain, R729) -> (Leg swelling / pain, R729) -> (Chest pain, R074)
5	(Difficulty breathing, J189) -> (Hip injury, S7200) -> (Difficulty breathing, R060) -> (Difficulty breathing, R059) -> (Difficulty breathing, R060)
5	(Neurological disorders, R298) -> (General weakness, G819) -> (Head injury, I619) -> (Headache, Z711) -> (Headache, Z711)
5	(Dizziness, R429) -> (Dizziness, H811) -> (Abdominal pain, R104X) -> (Abdominal pain, R104X) -> (Abdominal pain, R104X)
5	(Neurological disorders, R252) -> (Hip injury, S7200) -> (Leg swelling / pain, R539) -> (Difficulty breathing, R539) -> (General weakness, R539)
5	(Dizziness, R298) -> (General weakness, R539) -> (General weakness, R410) -> (Respiratory arrest, T172) -> (Difficulty breathing, J189)
5	(Fever, A499) -> (Diarrhea, NA) -> (Diarrhea, R509) -> (Flank pain, N109) -> (Fever, NA)
5	(Blood in urine, R319) -> (Low blood sugar, E162) -> (Difficulty breathing, R539) -> (Blood in urine, R319) -> (High blood sugar, E119)
5	(Poisoning, T509) -> (Fainting, R559) -> (General weakness, R119A) -> (Poisoning, T509) -> (General weakness, R539)
5	(Abdominal pain, R101) -> (Abdominal pain, K297) -> (Abdominal pain, R104X) -> (Abdominal pain, R104X) -> (Abdominal pain, R104X)
5	(Wound injury, S510) -> (High blood sugar, E101) -> (High blood sugar, E101A) -> (High blood sugar, E101) -> (High blood sugar, E101)
5	(General weakness, R539) -> (Difficulty breathing, J189) -> (Trauma, E875) -> (Deviating lab, E875) -> (High blood pressure, I109)
5	(Blood in urine, R398) -> (Neurological disorders, G419) -> (Head injury, S009) -> (Neurological disorders, S009) -> (Difficulty breathing, R060)
5	(Bloody cough, I109) -> (High blood pressure, I109) -> (Chest pain, R074) -> (Neurological disorders, R298) -> (Neurological disorders, R298)
5	(Abdominal pain, R104X) -> (Gastrointestinal bleeding, R104) -> (Hip injury, R559) -> (Fainting, R559) -> (Chest pain, R074)
5	(Fainting, R559) -> (Fainting, R559) -> (Fever, B029) -> (Fever, N390) -> (Abdominal pain, R539)
5	(Disorientation, Z038) -> (Shoulder injury, S422) -> (General weakness, M796B) -> (Upper arm injury, S422) -> (General weakness, R539)
5	(Abdominal pain, R104X) -> (Chest pain, R519) -> (Abdominal pain, R104X) -> (Chest pain, R104X) -> (Abdominal pain, R104X)
5	(Chest pain, R074) -> (Fainting, R559) -> (Fainting, R559) -> (Dizziness, R429) -> (Fainting, R559)
5	(Neck pain, R519) -> (Neck pain, R519) -> (Headache, R519) -> (Headache, R519) -> (Headache, R519)
5	(Abdominal pain, R104X) -> (Difficulty breathing, J441) -> (Difficulty breathing, R060) -> (Difficulty breathing, J441) -> (Difficulty breathing, R060)
5	(Gastrointestinal bleeding, K649) -> (Allergic reaction, L500) -> (Allergic reaction, L500) -> (Allergic reaction, T784) -> (Disorientation, R410)
5	(Flank pain, R103) -> (High blood pressure, I109) -> (Arrhythmia, R001) -> (Leg swelling / pain, A469) -> (Arrhythmia, R001)
5	(Fainting, R119A) -> (Abdominal pain, R101) -> (Flank pain, N200) -> (Headache, R519) -> (Back injury, S300)
5	(Abdominal pain, K859) -> (Abdominal pain, R104X) -> (Abdominal pain, R104X) -> (Abdominal pain, K701) -> (Abdominal pain, K859)
5	(Chest pain, J909) -> (Difficulty breathing, R060) -> (Arrhythmia, R059) -> (Abdominal pain, R104X) -> (Abdominal pain, R074)
5	(Abdominal pain, R104X) -> (High blood pressure, I109) -> (General weakness, I109) -> (Abdominal pain, R945) -> (Flank pain, R104X)
5	(Flank pain, R104X) -> (Fever, R509) -> (Trauma, S008) -> (Difficulty breathing, J189) -> (Fever, N390)
5	(Deviating lab, D649) -> (Deviating lab, D509) -> (General weakness, I639) -> (Difficulty breathing, R060) -> (Difficulty breathing, I350)
5	(Back injury, R529) -> (Back pain, M549) -> (Allergic reaction, L500) -> (Femoral injury, S602) -> (Upper arm injury, M796B)
5	(General weakness, J9601) -> (General weakness, R400) -> (Ankle / foot injury, M796H) -> (Fever, R402) -> (Arrhythmia, R002)
5	(Difficulty breathing, R074) -> (Chest pain, R074) -> (Abdominal pain, R104X) -> (Abdominal pain, R104X) -> (Abdominal pain, R104X)
5	(General weakness, M797) -> (General weakness, R529) -> (Back pain, M549) -> (Facial injury, S008) -> (Chest injury, S2240)
5	(Back pain, M544) -> (Wound infection, T818) -> (Wound infection, T814) -> (Back injury, T814) -> (Deviating lab, R700)
5	(Arrhythmia, I480) -> (Chest pain, I489) -> (Arrhythmia, I489) -> (Arrhythmia, I489) -> (Arrhythmia, I489)
5	(Abdominal pain, K379) -> (Chest pain, R074) -> (Abdominal pain, R104X) -> (General weakness, R104X) -> (General weakness, K501)
5	(Flank pain, N201) -> (KAD trouble, Z466) -> (Flank pain, R104X) -> (General weakness, N201) -> (Flank pain, Z038D)
5	(Abdominal pain, R104X) -> (Abdominal pain, K439) -> (Lump in the abdomen / groin, K439) -> (Abdominal pain, K429) -> (Abdominal pain, R104X)
5	(General weakness, Z711) -> (Eye damage / visual impairment, H539) -> (Deviating lab, Z711) -> (Difficulty breathing, Z988) -> (Difficulty breathing, R060)
5	(Neurological disorders, R298) -> (Chest pain, R074) -> (Hip injury, S700) -> (Back pain, M549) -> (Chest pain, R520)
5	(Leg swelling / pain, Z867B) -> (Poisoning, F150) -> (Head injury, S098) -> (Headache, F191) -> (Dizziness, M796H)
5	(Leg swelling / pain, M255F) -> (Back pain, N390) -> (General weakness, R539) -> (Fever, R509) -> (KAD trouble, Z466)
5	(Leg swelling / pain, M796G) -> (Leg swelling / pain, M250) -> (Leg swelling / pain, Z711) -> (Leg swelling / pain, R298) -> (Leg swelling / pain, M796G)
5	(Lower leg injury, S8260) -> (Fainting, R559) -> (Fever, A499) -> (Fever, J159) -> (Fever, R059)
5	(Wound injury, L984A) -> (Deviating lab, L984A) -> (General weakness, L984A) -> (Dizziness, N178) -> (Arrhythmia, R401)
5	(Abdominal pain, R104X) -> (Back pain, M544) -> (Arrhythmia, R429) -> (Facial swelling / pain, K089) -> (Gastrointestinal bleeding, R104X)
5	(Leg swelling / pain, I742) -> (Leg swelling / pain, M796C) -> (Leg swelling / pain, M796) -> (Fever, A499) -> (Arrhythmia, I482)
5	(Neurological disorders, R251) -> (Neurological disorders, I639) -> (Neurological disorders, R298) -> (Neurological disorders, R470) -> (Neurological disorders, R470)
5	(Abdominal pain, K590) -> (Abdominal pain, Z038E) -> (Abdominal pain, K590) -> (Hip injury, M796E) -> (Hip injury, S7200)
5	(Back pain, M549) -> (Back pain, M549) -> (Back pain, M545) -> (Back pain, M549) -> (Difficulty breathing, R799)
5	(Ankle / foot injury, M796) -> (Leg swelling / pain, R224) -> (Leg swelling / pain, M796G) -> (Leg swelling / pain, R224) -> (Leg swelling / pain, M796H)
5	(Leg swelling / pain, M796G) -> (General weakness, M796H) -> (Leg swelling / pain, M059) -> (Leg swelling / pain, I959) -> (General weakness, T140A)
5	(KAD trouble, R339) -> (KAD trouble, Z466) -> (KAD trouble, Z466) -> (Urinary tract problems, N390) -> (KAD trouble, Z466)
5	(Abdominal pain, R104X) -> (Abdominal pain, R104X) -> (Abdominal pain, R104X) -> (Neurological disorders, R298) -> (Neurological disorders, R202)
5	(Upper arm injury, S400) -> (Elbow injury, M796B) -> (Chest pain, R074) -> (Abdominal pain, R104X) -> (Abdominal pain, K579)
5	(Difficulty breathing, R509) -> (Neurological disorders, NA) -> (Dizziness, R429) -> (Chest pain, R074) -> (Difficulty breathing, R060)
5	(Leg swelling / pain, M796G) -> (Leg swelling / pain, M796G) -> (Leg swelling / pain, I743) -> (Fever, N492) -> (Fever, N492)
5	(Head injury, Z711) -> (Head injury, R509) -> (Fever, R509) -> (Abuse, B999) -> (Rectal problems (incl. Fk), K610)
5	(Head injury, R119) -> (KAD trouble, Z466) -> (KAD trouble, N390) -> (Genital disorders, N390) -> (KAD trouble, Z466)
5	(Skin infection, L028) -> (Back pain, M549) -> (Back pain, M549) -> (Allergic reaction, R221) -> (General weakness, R002)
5	(Abdominal pain, R119B) -> (Abdominal pain, R119) -> (General weakness, I951) -> (Diarrhea, R119) -> (Low blood sugar, Z038W)
5	(Leg swelling / pain, R529) -> (Leg swelling / pain, R529) -> (Leg swelling / pain, A469) -> (Leg swelling / pain, I739X) -> (Trauma, R529)
5	(General weakness, R119A) -> (Difficulty breathing, N179) -> (General weakness, J108) -> (Cramps, R252) -> (Neurological disorders, R568X)
5	(Difficulty breathing, I509) -> (Deviating lab, D509) -> (Deviating lab, D649) -> (Probe / PEG problem, Z468) -> (Difficulty breathing, R060)
5	(Abdominal pain, R104X) -> (Abdominal pain, R104X) -> (Abdominal pain, R104X) -> (Abdominal pain, R104X) -> (General weakness, Z039)
5	(Self-inflicted damage, S519) -> (Self-inflicted damage, S619) -> (Leg swelling / pain, M796B) -> (Self-inflicted damage, S519) -> (Leg swelling / pain, S801)
5	(Flank pain, R104X) -> (Genital disorders, N459) -> (Abdominal pain, R104X) -> (Poisoning, F101) -> (Neurological disorders, S060)
5	(Abdominal pain, Z711) -> (Abdominal pain, R104X) -> (Abdominal pain, R104X) -> (Headache, R519) -> (Difficulty breathing, Z711)
5	(Chest pain, R509) -> (Leg swelling / pain, M796H) -> (Leg swelling / pain, M766) -> (Arrhythmia, I480) -> (Dizziness, R001)
5	(Chest pain, M791) -> (Arrhythmia, R002) -> (Lump in the abdomen / groin, K409) -> (Abdominal pain, M796F) -> (Chest pain, R074)
5	(Abdominal pain, R104X) -> (Chest pain, R074) -> (Abdominal pain, R104X) -> (Chest pain, R074) -> (Abdominal pain, R104)
5	(Arrhythmia, R073) -> (General weakness, R074) -> (General weakness, R539) -> (Arrhythmia, R539) -> (Arrhythmia, I471)
5	(Chest pain, R074) -> (Chest pain, R104X) -> (Abdominal pain, R104X) -> (Abdominal pain, K590) -> (Headache, R519)
5	(Neurological disorders, Z711) -> (Neurological disorders, K769) -> (Neurological disorders, A499) -> (General weakness, B999) -> (Cramps, I639)
5	(Leg swelling / pain, I702) -> (Leg swelling / pain, I702) -> (Upper arm injury, S4240) -> (Elbow injury, Z478) -> (Plaster control, S4240)
5	(Neck injury, S109) -> (Neurological disorders, S109) -> (Neck pain, R568X) -> (Hip injury, M791) -> (Genital disorders, Z711)
5	(Abuse, S008) -> (Abuse, S009) -> (Rectal problems (incl. Fk), K590) -> (Chest pain, R074) -> (Wrist / hand injury, S602)
5	(Arrhythmia, R002) -> (Arrhythmia, R002) -> (Chest pain, R074) -> (Chest pain, R002) -> (Chest pain, R074)
5	(Trauma, S219) -> (Wrist / hand injury, S623) -> (Plaster control, Z478) -> (Leg swelling / pain, Z478) -> (Plaster control, Z478)
5	(Deviating lab, E876) -> (Deviating lab, E876) -> (Deviating lab, E876) -> (Deviating lab, E876) -> (Deviating lab, E876)
5	(Poisoning, Z038) -> (Chest pain, Z711) -> (Chest injury, S202) -> (Poisoning, T509) -> (Cramps, R568X)
5	(Abdominal pain, R104X) -> (Abdominal pain, R104X) -> (Abdominal pain, R104X) -> (Chest pain, R104X) -> (Abdominal pain, R104X)
5	(Trauma, S500) -> (Trauma, S060) -> (Trauma, S018) -> (Back pain, S300) -> (Headache, Z048)
5	(Leg swelling / pain, Z711) -> (Wound injury, T818) -> (Wound infection, S819) -> (Wound infection, T814) -> (Ankle / foot injury, Z518)
5	(General weakness, S008) -> (Wound injury, S510) -> (General weakness, I959) -> (Wound injury, S411) -> (Hip injury, S7200)
5	(Chest pain, R073) -> (Chest pain, R074) -> (Dizziness, R429) -> (Chest pain, R073) -> (Chest pain, M940)
5	(Flank pain, R104X) -> (Flank pain, R104X) -> (Abdominal pain, M549) -> (Back pain, M549) -> (Flank pain, N390)
5	(KAD trouble, Z466) -> (KAD trouble, Z466) -> (KAD trouble, Z466) -> (KAD trouble, Z466) -> (KAD trouble, Z436)
5	(Abdominal pain, R104X) -> (Abdominal pain, R104X) -> (Abdominal pain, K567) -> (Wound infection, S618) -> (Neck injury, S109)
5	(Shoulder injury, M796B) -> (Leg swelling / pain, R223) -> (Upper arm injury, Z094B) -> (Head injury, S099) -> (Neurological disorders, Z038)
5	(Chest pain, R074) -> (Chest pain, R519) -> (Neurological disorders, G442) -> (Chest pain, R074) -> (Abdominal pain, R104X)
5	(Chest pain, M791) -> (Chest pain, R074) -> (Chest pain, R074) -> (Chest pain, M791) -> (Arrhythmia, R429)
5	(Abdominal pain, Z711) -> (Abdominal pain, K297) -> (Abdominal pain, R104X) -> (Abdominal pain, R104X) -> (Abdominal pain, R104X)
5	(Flank pain, N200) -> (Flank pain, N201) -> (Flank pain, N200) -> (Flank pain, N200) -> (Flank pain, R104X)
5	(Abdominal pain, R104X) -> (Abdominal pain, R104X) -> (Leg swelling / pain, R224) -> (Leg swelling / pain, R224) -> (Flank pain, R104X)
5	(Abdominal pain, R104X) -> (Abdominal pain, R104) -> (Abdominal pain, B999) -> (General weakness, B999) -> (Urinary tract problems, N390)
5	(Difficulty breathing, R060) -> (Chest pain, I489) -> (Urinary tract problems, R319) -> (Blood in urine, R319) -> (Chest pain, R074)
5	(Head injury, S065) -> (Leg swelling / pain, M791G) -> (Leg swelling / pain, M139) -> (Difficulty breathing, R139) -> (Wound infection, L028)
5	(Head injury, S099) -> (Head injury, S060) -> (Head injury, F100) -> (Head injury, S019) -> (Dizziness, R429)
5	(Abdominal pain, R529) -> (Genital disorders, N459) -> (Allergic reaction, T634A) -> (Leg swelling / pain, L089) -> (Headache, R519)
5	(General weakness, D500) -> (Flank pain, R104X) -> (Flank pain, R104X) -> (Abdominal pain, N390) -> (Abdominal pain, R104X)
5	(Difficulty breathing, J459) -> (Difficulty breathing, R060) -> (Difficulty breathing, R059) -> (Ankle / foot injury, S934) -> (Chest pain, J069)
5	(Abdominal pain, K590) -> (Neurological disorders, H538) -> (Neurological disorders, Z711) -> (Neurological disorders, R298) -> (Neurological disorders, R202)
5	(Leg swelling / pain, R529) -> (Arrhythmia, I480) -> (Arrhythmia, R074) -> (Allergic reaction, L519) -> (Allergic reaction, R219)
5	(Wound infection, L028) -> (Urinary voice, R339) -> (Urinary voice, R339) -> (Urinary voice, R339) -> (Urinary voice, R339)
5	(Abdominal pain, R104X) -> (Abdominal pain, R104X) -> (Abdominal pain, R104) -> (Abdominal pain, R104X) -> (Abdominal pain, R104X)
5	(Headache, R519) -> (Headache, R519) -> (Abdominal pain, K590) -> (Abdominal pain, R104X) -> (Abdominal pain, R104X)
5	(Abdominal pain, R195) -> (Dizziness, N390) -> (Gastrointestinal bleeding, R104X) -> (Abdominal pain, R104X) -> (Chest injury, S202)
5	(Headache, R519) -> (Headache, R519) -> (Headache, R519) -> (Headache, G442) -> (Headache, G442)
5	(Leg swelling / pain, M796B) -> (Leg swelling / pain, I808) -> (Leg swelling / pain, I808) -> (Leg swelling / pain, I808) -> (Chest pain, R073)
5	(Head injury, M549) -> (Back pain, S300) -> (General weakness, R539) -> (Trauma, S099) -> (Wrist / hand injury, S5250)
5	(Chest injury, S202) -> (Neck pain, R529) -> (Chest pain, R074) -> (Chest pain, R074) -> (Chest pain, R074)
5	(Fainting, R559) -> (Abdominal pain, R104X) -> (Shoulder injury, M796E) -> (Abdominal pain, R104X) -> (Difficulty breathing, M791)
5	(Hip injury, M791) -> (Abdominal pain, R529) -> (Hip injury, R529) -> (Head injury, S099) -> (Abdominal pain, R104X)
5	(Genital disorders, Z038W) -> (Wound infection, T818) -> (Ankle / foot injury, E116D) -> (Leg swelling / pain, R224) -> (Leg swelling / pain, R224)
5	(Neurological disorders, A469) -> (Leg swelling / pain, R224) -> (Leg swelling / pain, I803) -> (Wound injury, S819) -> (Wound injury, T810)
5	(Abdominal pain, N309) -> (Urinary tract problems, NA) -> (Flank pain, R104X) -> (Headache, R559) -> (Headache, R519)
5	(Abdominal pain, R104X) -> (Arrhythmia, R001) -> (Upper arm injury, S400) -> (Upper arm injury, S461) -> (Upper arm injury, S461)
5	(Flank pain, R104X) -> (Abdominal pain, R104X) -> (Flank pain, R104) -> (KAD trouble, Z436) -> (KAD trouble, Z719)
5	(Knee injury, M796G) -> (Arrhythmia, R002) -> (General weakness, Z711) -> (General weakness, R429) -> (Flank pain, R104X)
5	(Wrist / hand injury, S602) -> (Abdominal pain, R104X) -> (Chest pain, R074) -> (Genital disorders, R529) -> (Genital disorders, N459)
5	(Difficulty breathing, J459) -> (Difficulty breathing, R060) -> (Difficulty breathing, R060) -> (Difficulty breathing, R060) -> (Difficulty breathing, J041)
5	(Nausea / vomiting, R119B) -> (Nausea / vomiting, R119) -> (Abdominal pain, Z711) -> (Abdominal pain, K449) -> (Abdominal pain, R119)
5	(Chest pain, R002) -> (Head injury, S008) -> (Headache, R519) -> (Headache, R519) -> (Abdominal pain, N239)
5	(Flank pain, R104X) -> (Flank pain, N390) -> (Flank pain, N390) -> (Flank pain, R509) -> (Fever, N390)
5	(Dizziness, R074) -> (Dizziness, R429) -> (Leg swelling / pain, M796G) -> (Leg swelling / pain, R529) -> (Leg swelling / pain, M796G)
5	(Abdominal pain, R104X) -> (Abdominal pain, R104X) -> (Abdominal pain, R104X) -> (Abdominal pain, R104X) -> (Abdominal pain, K591)
5	(Headache, G439) -> (Head injury, S400) -> (Blood in urine, N390) -> (Headache, G439) -> (Flank pain, R104X)
5	(Allergic reaction, T783) -> (Leg swelling / pain, S500) -> (Abdominal pain, R104X) -> (Abdominal pain, R104X) -> (Abdominal pain, R104X)
5	(Trauma, S510) -> (General weakness, Z711) -> (Head injury, S008) -> (Fainting, NA) -> (Dizziness, R559)
5	(High blood sugar, R739) -> (High blood sugar, R739) -> (High blood sugar, R739) -> (Flank pain, S202) -> (Chest pain, R074)
5	(Headache, R519) -> (Headache, R519) -> (Headache, R519) -> (Urinary tract problems, N390) -> (Arrhythmia, Z711)
4	(Hip injury, S700) -> (Deviating lab, D649) -> (Femoral injury, S7210) -> (Hip injury, S700)
4	(Hip injury, M796E) -> (Arrhythmia, I489) -> (Fever, R509) -> (Fever, NA)
4	(Difficulty breathing, R509) -> (Difficulty breathing, R060) -> (Difficulty breathing, R068) -> (Difficulty breathing, R060)
4	(Difficulty breathing, R060) -> (Disorientation, R410) -> (Abdominal pain, R104X) -> (Abdominal pain, N280)
4	(Neurological disorders, R252) -> (Disorientation, I489) -> (Head injury, M255F) -> (Gastrointestinal bleeding, K310)
4	(Difficulty breathing, R059) -> (Headache, R519) -> (Poisoning, T658) -> (Difficulty breathing, R060)
4	(Hip injury, M796E) -> (Leg swelling / pain, R224) -> (Neurological disorders, R400) -> (Head injury, S011)
4	(Gastrointestinal bleeding, K920) -> (General weakness, I509) -> (Abdominal pain, R104X) -> (General weakness, I509)
4	(Abdominal pain, R319) -> (Abdominal pain, R104X) -> (Abdominal pain, R104X) -> (Abdominal pain, R104X)
4	(General weakness, R539) -> (Abdominal pain, R104X) -> (Abdominal pain, B999) -> (Abdominal pain, R104X)
4	(Difficulty breathing, S202) -> (Hip injury, R529) -> (Upper arm injury, S422) -> (Leg swelling / pain, R223)
4	(Abdominal pain, R104X) -> (Difficulty breathing, R060) -> (Abdominal pain, K859) -> (Difficulty breathing, R060)
4	(Leg swelling / pain, R224) -> (Hip injury, M169) -> (Abdominal pain, R104X) -> (Abdominal pain, K859)
4	(Gastrointestinal bleeding, K922) -> (Gastrointestinal bleeding, K922) -> (Difficulty breathing, J189) -> (Chest pain, R104X)
4	(Ankle / foot injury, M796H) -> (Ankle / foot injury, M796H) -> (Leg swelling / pain, M796H) -> (Arrhythmia, I489)
4	(General weakness, R539) -> (General weakness, R509) -> (Chest pain, I959) -> (Trauma, I619)
4	(Chest pain, R074) -> (Chest pain, R074) -> (Chest pain, R074) -> (Chest pain, R074)
4	(Headache, R519) -> (Leg swelling / pain, R224) -> (Leg swelling / pain, R224) -> (Dizziness, R429)
4	(Urinary voice, Q613) -> (Abdominal pain, R104X) -> (Abdominal pain, R104X) -> (Flank pain, R071)
4	(Deviating lab, D649) -> (Chest pain, R074) -> (Chest pain, D649) -> (Chest pain, R060)
4	(Difficulty breathing, R060) -> (Fainting, R060) -> (General weakness, M485) -> (Back pain, M485)
4	(Headache, R519) -> (Trauma, S060) -> (Trauma, R559) -> (Leg swelling / pain, R529)
4	(Head injury, S019) -> (Wound injury, I619) -> (Head injury, S010) -> (General weakness, R296)
4	(Difficulty breathing, R060) -> (Fainting, R559) -> (Difficulty breathing, R060) -> (Difficulty breathing, R509)
4	(Wound injury, C440S) -> (Leg swelling / pain, R224) -> (Knee injury, M000G) -> (Fever, N390)
4	(Leg swelling / pain, I269) -> (Diarrhea, K591) -> (Leg swelling / pain, R224) -> (General weakness, R509)
4	(Urinary voice, Z466) -> (Urinary voice, R339) -> (Fever, R509) -> (Difficulty breathing, I509)
4	(Back pain, M545) -> (Deviating lab, N179) -> (Abdominal pain, R104X) -> (Deviating lab, R799)
4	(Arrhythmia, I499) -> (Arrhythmia, I480) -> (Arrhythmia, I509) -> (Arrhythmia, I959)
4	(Difficulty breathing, R060) -> (Difficulty breathing, J441) -> (Difficulty breathing, R509) -> (Difficulty breathing, J189)
4	(Trauma, I619) -> (Neurological disorders, G819) -> (Fever, R539) -> (Knee injury, S700)
4	(Difficulty breathing, R509) -> (Difficulty breathing, R509) -> (Facial injury, S012) -> (Fever, R509)
4	(Chest pain, R508) -> (Difficulty breathing, R060) -> (Hip injury, M706) -> (Fever, R298)
4	(Shoulder injury, S4220) -> (Wound injury, S013) -> (Cramps, R568X) -> (Cramps, R568X)
4	(Difficulty breathing, J9691) -> (General weakness, R539) -> (Abdominal pain, R104X) -> (Deviating lab, R104X)
4	(Chest pain, M255B) -> (Chest pain, I209) -> (Gastrointestinal bleeding, K625) -> (Leg swelling / pain, R074)
4	(Neurological disorders, R298) -> (Neurological disorders, R298) -> (Cramps, G409) -> (General weakness, R060)
4	(Arrhythmia, K859) -> (Abdominal pain, R104X) -> (Difficulty breathing, R060) -> (Chest pain, R074)
4	(Abdominal pain, R190) -> (Abdominal pain, R190) -> (KAD trouble, Z468) -> (Arrhythmia, R001)
4	(Cramps, R509) -> (Fever, N390) -> (Cramps, R568X) -> (Cramps, R298)
4	(Hip injury, L979X) -> (Fever, A419) -> (KAD trouble, Z466) -> (KAD trouble, Z466)
4	(Difficulty breathing, R074) -> (Difficulty breathing, R060) -> (General weakness, R539) -> (Difficulty breathing, J189)
4	(Neck pain, M542) -> (Neck pain, M549) -> (Neck pain, R529) -> (Back pain, M549)
4	(Neurological disorders, R298) -> (Neurological disorders, R298) -> (Dizziness, R539) -> (Disorientation, H818)
4	(Back pain, M791) -> (Leg swelling / pain, R224) -> (Leg swelling / pain, I802) -> (Leg swelling / pain, M796F)
4	(Hip injury, S7200) -> (Hip injury, T818) -> (Hip injury, T814) -> (Deviating lab, R509)
4	(Fainting, R298) -> (Cramps, G409) -> (Leg swelling / pain, R224) -> (Leg swelling / pain, R224)
4	(Head injury, S3250) -> (Head injury, S3250) -> (Back pain, R529) -> (Back pain, R529)
4	(High blood sugar, N179) -> (Hip injury, R799) -> (General weakness, I509) -> (KAD trouble, R339)
4	(Abdominal pain, R509) -> (KAD trouble, Z466) -> (Fever, R509) -> (Urinary tract problems, R509)
4	(Chest pain, K859) -> (Abdominal pain, K859) -> (Hip injury, S700) -> (Back injury, M796E)
4	(Poisoning, I802) -> (Poisoning, T659) -> (Skin infection, A469) -> (Difficulty breathing, Z711)
4	(Facial injury, S060) -> (General weakness, F100) -> (Poisoning, Z721) -> (Gastrointestinal bleeding, K922)
4	(Difficulty breathing, R060) -> (Back pain, M549) -> (General weakness, R410) -> (Gastrointestinal bleeding, K922)
4	(Flank pain, N129) -> (KAD trouble, L089) -> (Wound infection, R104) -> (Flank pain, R104X)
4	(KAD trouble, R391) -> (KAD trouble, Z436) -> (Difficulty breathing, I509) -> (KAD trouble, Z436)
4	(Arrhythmia, I480) -> (Fever, I489) -> (Fever, I489) -> (Difficulty breathing, J909)
4	(Chest pain, R008) -> (Chest pain, R074) -> (Chest pain, R129) -> (Arrhythmia, R008)
4	(Neurological disorders, R298) -> (Fever, R539) -> (Difficulty breathing, R539) -> (Hip injury, S700)
4	(Difficulty breathing, J441) -> (Difficulty breathing, I509) -> (Difficulty breathing, I509) -> (Difficulty breathing, R529)
4	(Leg swelling / pain, M796G) -> (Leg swelling / pain, R224) -> (Neurological disorders, Z038W) -> (Neurological disorders, T784)
4	(Chest pain, M791B) -> (Arrhythmia, I489) -> (Arrhythmia, R002) -> (Difficulty breathing, R060)
4	(General weakness, A499) -> (Fever, R539) -> (Elbow injury, M255) -> (Fever, B999)
4	(Abdominal pain, R104X) -> (Abdominal pain, R509) -> (Abdominal pain, R104X) -> (Abdominal pain, R104X)
4	(Neurological disorders, I252) -> (Neurological disorders, R298) -> (Leg swelling / pain, R201) -> (Fever, R572)
4	(Arrhythmia, I489) -> (Chest pain, I509) -> (Arrhythmia, I480) -> (Arrhythmia, I480)
4	(Arrhythmia, R060) -> (Chest pain, I489) -> (Arrhythmia, R060) -> (Difficulty breathing, R001)
4	(Deviating lab, D649) -> (Difficulty breathing, C189) -> (General weakness, R539) -> (Fainting, S001)
4	(Difficulty breathing, R060) -> (Wound injury, S099) -> (Deviating lab, D509) -> (Difficulty breathing, I509)
4	(Ostomy discomfort, K914) -> (Ostomy discomfort, Z719) -> (Abdominal pain, R104X) -> (Fever, R509)
4	(Flank pain, J189) -> (Difficulty breathing, R919) -> (Leg swelling / pain, R600C) -> (Leg swelling / pain, I802)
4	(Difficulty breathing, R060) -> (Difficulty breathing, R060) -> (Difficulty breathing, I509) -> (Arrhythmia, Z039)
4	(Leg swelling / pain, M796G) -> (Leg swelling / pain, R224) -> (Arrhythmia, N179) -> (Chest pain, I219)
4	(Abdominal pain, R104X) -> (Abdominal pain, K567) -> (Ostomy discomfort, K567) -> (Abdominal pain, K567)
4	(Neurological disorders, R298) -> (Difficulty breathing, R060) -> (General weakness, B349) -> (Difficulty breathing, R401)
4	(Neurological disorders, I618) -> (Trauma, Z041) -> (Abdominal pain, S300) -> (General weakness, N390)
4	(Gastrointestinal bleeding, K922) -> (Difficulty breathing, I509) -> (Abdominal pain, R189) -> (Reduced alertness, N179)
4	(Hip injury, R202) -> (Back pain, M511K) -> (Back pain, M549) -> (Leg swelling / pain, R224)
4	(KAD trouble, N390) -> (General weakness, R339) -> (General weakness, N390) -> (Fever, N390)
4	(Arrhythmia, I499) -> (Difficulty breathing, I509) -> (Difficulty breathing, R060) -> (Difficulty breathing, R060)
4	(Chest pain, R559) -> (Head injury, R539) -> (General weakness, R539) -> (Fainting, R559)
4	(Difficulty breathing, R060) -> (Arrhythmia, R001) -> (Difficulty breathing, I509) -> (Chest pain, R060)
4	(Fainting, S003) -> (Trauma, S009) -> (Back injury, S300) -> (Head injury, S009)
4	(Neurological disorders, R298) -> (General weakness, R410) -> (Deviating lab, E875) -> (Head injury, T140A)
4	(Ankle / foot injury, S821) -> (General weakness, M255H) -> (Cramps, R298) -> (Head injury, S009)
4	(Self-inflicted damage, T182) -> (Self-inflicted damage, T182) -> (Self-inflicted damage, T182) -> (Self-inflicted damage, T182)
4	(Back pain, M549) -> (Chest pain, R073) -> (Chest pain, R074) -> (Flank pain, R104X)
4	(Trauma, S2230) -> (Deviating lab, R798) -> (Chest pain, R074) -> (Abdominal pain, R104X)
4	(Fainting, R559) -> (Trauma, S720) -> (Hip injury, S720) -> (Difficulty breathing, R060)
4	(Abdominal pain, K590) -> (Diarrhea, A099) -> (Chest pain, R074) -> (Chest pain, R074)
4	(Abdominal pain, R104) -> (Flank pain, R103) -> (Leg swelling / pain, R224) -> (Leg swelling / pain, M009H)
4	(Abdominal pain, R104X) -> (Abdominal pain, C787) -> (Leg swelling / pain, R520) -> (Shoulder injury, M796B)
4	(Arrhythmia, R002) -> (Abdominal pain, K802) -> (Abdominal pain, K819) -> (Abdominal pain, R104X)
4	(Head injury, I639) -> (Neurological disorders, I639) -> (Trauma, S009) -> (Urinary tract problems, N390)
4	(Difficulty breathing, J469) -> (Difficulty breathing, R060) -> (Difficulty breathing, J459) -> (General weakness, R539)
4	(Poisoning, F100) -> (Poisoning, F100) -> (Poisoning, F100) -> (Poisoning, F100)
4	(Flank pain, R104X) -> (Abdominal pain, R104) -> (Abdominal pain, R104X) -> (Abdominal pain, R104X)
4	(High blood sugar, K808) -> (Abdominal pain, K808) -> (Abdominal pain, R104X) -> (High blood sugar, E118)
4	(Gastrointestinal bleeding, K922) -> (Hip injury, N300) -> (Fever, N390) -> (Abdominal pain, I269)
4	(Difficulty breathing, R060) -> (Trauma, S109) -> (Fever, S109) -> (Wrist / hand injury, M796D)
4	(Leg swelling / pain, R509) -> (Fever, R509) -> (Deviating lab, D649) -> (General weakness, S202)
4	(Difficulty breathing, R060) -> (Difficulty breathing, R060) -> (Difficulty breathing, J441) -> (Difficulty breathing, R060)
4	(Chest pain, R060) -> (Chest pain, R074) -> (Leg swelling / pain, M796H) -> (Deviating lab, R799)
4	(Reduced alertness, R568) -> (Cramps, R568X) -> (Head injury, S008) -> (Knee injury, S836)
4	(Abdominal pain, R189) -> (Abdominal pain, R104) -> (General weakness, R410) -> (Difficulty breathing, R189)
4	(Leg swelling / pain, S602) -> (Chest pain, R509) -> (Neurological disorders, R539) -> (Fever, R539)
4	(Difficulty breathing, J469) -> (Difficulty breathing, R060) -> (Chest pain, R298) -> (Chest pain, R074)
4	(General weakness, R539) -> (General weakness, R798) -> (Neurological disorders, R519) -> (General weakness, M549)
4	(Arrhythmia, I480) -> (Arrhythmia, I489) -> (Arrhythmia, I481) -> (Chest pain, R074)
4	(Ankle / foot injury, S934) -> (Ankle / foot injury, T814) -> (Leg swelling / pain, T814) -> (Gastrointestinal bleeding, K922)
4	(Abdominal pain, R104X) -> (Abdominal pain, R104X) -> (Abdominal pain, R104X) -> (Abdominal pain, R104X)
4	(General weakness, R539) -> (Gastrointestinal bleeding, K921) -> (Deviating lab, N199) -> (Blood in urine, R319)
4	(Difficulty breathing, I480) -> (Urinary tract problems, N390) -> (Fever, N300) -> (Fever, B349)
4	(Cramps, R568X) -> (Cramps, R568X) -> (Cramps, R568X) -> (Cramps, R568X)
4	(Reduced alertness, E870B) -> (Headache, R119) -> (Trauma, S019) -> (Poisoning, F100)
4	(Deviating lab, I509) -> (Arrhythmia, I509) -> (General weakness, K859) -> (Reduced alertness, N189)
4	(High blood sugar, A099) -> (General weakness, E101A) -> (Diarrhea, K591) -> (High blood sugar, E101)
4	(Neurological disorders, G819) -> (Fever, N390) -> (Cramps, G409) -> (Cramps, R568X)
4	(Difficulty breathing, R060) -> (Difficulty breathing, R060) -> (Difficulty breathing, R060) -> (Difficulty breathing, R060)
4	(Trauma, S018) -> (Abdominal pain, R104X) -> (Fever, K805) -> (Difficulty breathing, R509)
4	(Chest pain, M069X) -> (Neurological disorders, R202) -> (Chest pain, R074) -> (Chest pain, I200)
4	(Difficulty breathing, R060) -> (Fainting, R559) -> (Wound injury, S017) -> (Fainting, R559)
4	(Chest pain, R074) -> (Chest pain, R074) -> (Chest pain, R074) -> (Neurological disorders, G459)
4	(Low blood sugar, A099) -> (Nausea / vomiting, K591) -> (High blood sugar, R119) -> (Gastrointestinal bleeding, R119)
4	(Poisoning, T509) -> (Poisoning, T658) -> (Poisoning, T509) -> (Poisoning, T509)
4	(Arrhythmia, R002) -> (Chest pain, I249) -> (Chest pain, R074) -> (Chest pain, R529)
4	(Abdominal pain, R104X) -> (Abdominal pain, K297) -> (Poisoning, T509) -> (Neck pain, M542)
4	(Abdominal pain, K420) -> (Arrhythmia, I489) -> (General weakness, R539) -> (General weakness, E871B)
4	(Abdominal pain, R104X) -> (Flank pain, N201) -> (Abuse, S1280) -> (Abuse, S1280)
4	(Lump in the abdomen / groin, R224) -> (Leg swelling / pain, I509) -> (Arrhythmia, N179) -> (Difficulty breathing, R060)
4	(Fever, R509) -> (Trauma, S008) -> (Neurological disorders, R298) -> (Difficulty breathing, A499)
4	(Flank pain, N201) -> (Urinary voice, R339) -> (Flank pain, N201) -> (Urinary tract problems, Z466)
4	(Neurological disorders, G459) -> (Neurological disorders, R202) -> (Neurological disorders, G459) -> (Neurological disorders, R298)
4	(Ostomy discomfort, Z434) -> (Abdominal pain, Z038W) -> (General weakness, R539) -> (Ostomy discomfort, K914)
4	(Hip injury, S700) -> (Hip injury, M549) -> (Hip injury, S700) -> (Hip injury, S7220)
4	(Difficulty breathing, I509) -> (Difficulty breathing, I509) -> (Disorientation, R410) -> (Cardiac arrest, I469)
4	(Chest pain, R074) -> (High blood sugar, Z036) -> (Low blood sugar, E162) -> (High blood sugar, R739)
4	(Neurological disorders, R470) -> (Dizziness, R429) -> (Fainting, R429) -> (Knee injury, M796G)
4	(Head injury, R119A) -> (Abdominal pain, K567) -> (Abdominal pain, R104X) -> (Abdominal pain, Z711)
4	(Abdominal pain, K567) -> (Abdominal pain, L022) -> (Abdominal pain, R104) -> (Back pain, R529)
4	(Blood in urine, N390) -> (Difficulty breathing, R060) -> (Difficulty breathing, J441) -> (Difficulty breathing, R539)
4	(Fever, R539) -> (Fainting, A499) -> (Leg swelling / pain, R224) -> (Hip injury, M796E)
4	(Nausea / vomiting, K920) -> (Deviating lab, R799) -> (General weakness, N179) -> (Difficulty breathing, A419)
4	(Abdominal pain, N390) -> (Abdominal pain, N201) -> (Flank pain, N201) -> (Flank pain, N200)
4	(Dizziness, R429) -> (Difficulty breathing, R429) -> (Leg swelling / pain, R600X) -> (Head injury, S700)
4	(Leg swelling / pain, R224) -> (Leg swelling / pain, M796H) -> (Leg swelling / pain, R224) -> (Leg swelling / pain, I702X)
4	(Urinary voice, R339) -> (KAD trouble, Z466) -> (Urinary tract problems, R319) -> (Fainting, I951)
4	(Back pain, M545) -> (Flank pain, M549) -> (Back pain, R104X) -> (Flank pain, N200)
4	(Abdominal pain, K802) -> (Abdominal pain, R104X) -> (Abdominal pain, R104X) -> (Abdominal pain, R529)
4	(Cramps, G409) -> (Cramps, R568) -> (Neurological disorders, Z711) -> (Cramps, R568X)
4	(Rectal problems (incl. Fk), K591) -> (Abdominal pain, K591) -> (General weakness, R104X) -> (Rectal problems (incl. Fk), K623)
4	(Facial swelling / pain, K131) -> (Abdominal pain, R104X) -> (Fever, K591) -> (Headache, Z711)
4	(Neurological disorders, R298) -> (Neurological disorders, R539) -> (Leg swelling / pain, S400) -> (Shoulder injury, S423)
4	(Allergic reaction, J441) -> (Difficulty breathing, R060) -> (Difficulty breathing, R060) -> (Difficulty breathing, J441)
4	(Leg swelling / pain, R224) -> (Leg swelling / pain, R224) -> (Leg swelling / pain, M796) -> (Back pain, M796G)
4	(Difficulty breathing, R060) -> (Difficulty breathing, J441) -> (Difficulty breathing, J441) -> (Difficulty breathing, R060)
4	(Wound infection, L028) -> (Fever, L024) -> (Lump in the abdomen / groin, L024) -> (Wound infection, L028)
4	(Trauma, S1280) -> (Neck injury, S1280) -> (Back injury, S2230) -> (Neurological disorders, R202)
4	(Knee injury, S800) -> (Dizziness, Z711) -> (Leg swelling / pain, Z711) -> (Leg swelling / pain, R224)
4	(Fever, N390) -> (Leg swelling / pain, R224) -> (Leg swelling / pain, R224) -> (Wound injury, L979)
4	(Nausea / vomiting, B349) -> (Back injury, Z041) -> (Chest pain, Z711) -> (Chest pain, R074)
4	(Cramps, R568X) -> (Cramps, R568X) -> (Cramps, R568X) -> (Abdominal pain, K590)
4	(Arrhythmia, I489) -> (Arrhythmia, I200) -> (Arrhythmia, R002) -> (Arrhythmia, I481)
4	(Genital disorders, N508D) -> (Genital disorders, N508D) -> (General weakness, S400) -> (Disorientation, N179)
4	(Abdominal pain, R104X) -> (Abdominal pain, R104X) -> (Back injury, M549) -> (Abdominal pain, R104X)
4	(Genital disorders, N509) -> (Poisoning, T509) -> (Abdominal pain, N390) -> (Abdominal pain, N390)
4	(Back pain, M796) -> (Back pain, M549) -> (Back pain, M549) -> (Back pain, M549)
4	(Neurological disorders, R298) -> (Hip injury, S700) -> (Neurological disorders, G454) -> (Arrhythmia, R000)
4	(Neurological disorders, R298) -> (Chest pain, R298) -> (Gastrointestinal bleeding, K922) -> (Fainting, R559)
4	(Fainting, N179) -> (General weakness, R539) -> (Deviating lab, E869) -> (Deviating lab, R104X)
4	(Difficulty breathing, R060) -> (Abdominal pain, K420) -> (Difficulty breathing, R060) -> (Difficulty breathing, J841)
4	(Dizziness, R298) -> (General weakness, R539) -> (Abdominal pain, R104X) -> (Chest pain, J189)
4	(Knee injury, M796G) -> (Knee injury, M796) -> (Difficulty breathing, I509) -> (General weakness, I509)
4	(Abdominal pain, R339) -> (Abdominal pain, R189) -> (Abdominal pain, R189) -> (Abdominal pain, R189)
4	(High blood sugar, E162) -> (High blood sugar, E101A) -> (General weakness, R060) -> (Difficulty breathing, E101)
4	(Hip injury, S700) -> (Arrhythmia, A090) -> (Gastrointestinal bleeding, K922) -> (Difficulty breathing, R060)
4	(Ostomy discomfort, E869) -> (Fever, A419) -> (Hip injury, Z038W) -> (Hip injury, M796F)
4	(Poisoning, R780) -> (Dizziness, E876) -> (Dizziness, N179) -> (Poisoning, T509)
4	(Urinary tract problems, R509) -> (Fever, R509) -> (Shoulder injury, M796B) -> (Head injury, R410)
4	(Self-inflicted damage, Z711) -> (Wound injury, S009) -> (Wound injury, S519) -> (Self-inflicted damage, S519)
4	(Cramps, R252) -> (Cramps, R568X) -> (Cramps, R568X) -> (Cramps, R568X)
4	(Difficulty breathing, R059) -> (Difficulty breathing, R060) -> (Disorientation, A419) -> (Difficulty breathing, R060)
4	(Hip injury, M254C) -> (KAD trouble, Z466) -> (General weakness, J909) -> (Difficulty breathing, R060)
4	(Abdominal pain, K859) -> (Difficulty breathing, R059) -> (Abdominal pain, R104X) -> (Abdominal pain, K859)
4	(Dizziness, R559) -> (Chest pain, R559) -> (Chest pain, R074) -> (Difficulty breathing, I509)
4	(Abdominal pain, R104X) -> (Abdominal pain, R104X) -> (Abdominal pain, R104X) -> (Abdominal / pelvic injury, K861)
4	(Diarrhea, K591) -> (Difficulty breathing, R060) -> (Chest pain, R600C) -> (Chest pain, R074)
4	(Abdominal pain, R104X) -> (Abdominal pain, N309) -> (Flank pain, R398) -> (Fever, N390)
4	(Chest pain, R074) -> (Neurological disorders, Z711) -> (Chest pain, R074) -> (Chest pain, R074)
4	(Abdominal pain, K567) -> (Leg swelling / pain, R224) -> (Leg swelling / pain, R600C) -> (Abdominal pain, R119)
4	(General weakness, M796F) -> (Disorientation, Z711) -> (Hip injury, S325) -> (Hip injury, S3250)
4	(Arrhythmia, I480) -> (Arrhythmia, I480) -> (Arrhythmia, I480) -> (Arrhythmia, I489)
4	(Knee injury, M179) -> (Leg swelling / pain, R729) -> (Arrhythmia, I472) -> (Difficulty breathing, R060)
4	(Chest pain, R074) -> (Difficulty breathing, L979X) -> (Difficulty breathing, R060) -> (Chest pain, R074)
4	(Fever, A419) -> (Rash, A469) -> (General weakness, R539) -> (Fainting, R559)
4	(High blood pressure, I109) -> (General weakness, R222) -> (High blood sugar, R739) -> (General weakness, E162)
4	(Neck pain, R568) -> (Abuse, S009) -> (Poisoning, Z711) -> (Poisoning, F110)
4	(Rectal problems (incl. Fk), K648) -> (Rectal problems (incl. Fk), K649) -> (Rectal problems (incl. Fk), R529) -> (Rectal problems (incl. Fk), R529)
4	(Difficulty breathing, R060) -> (KAD trouble, Z466) -> (Difficulty breathing, J441) -> (Wound infection, L088)
4	(Abdominal pain, R104X) -> (Reduced alertness, R539) -> (Cramps, R401) -> (Difficulty breathing, R060)
4	(Headache, R519) -> (Headache, R519) -> (Headache, R519) -> (Headache, R519)
4	(Abdominal pain, K567) -> (Abdominal pain, T889) -> (Rectal problems (incl. Fk), T889) -> (Fever, L023)
4	(Arrhythmia, I489) -> (Arrhythmia, R559) -> (Fainting, R559) -> (Arrhythmia, R000)
4	(Headache, R519) -> (Trauma, F100) -> (Abdominal pain, K590) -> (Dizziness, R429)
4	(Head injury, S060) -> (Headache, R519) -> (Dizziness, R429) -> (Neurological disorders, R298)
4	(Trauma, S224) -> (Reduced alertness, R104X) -> (General weakness, R073) -> (Hip injury, S700)
4	(Arrhythmia, R074) -> (Arrhythmia, I489) -> (Arrhythmia, I489) -> (Arrhythmia, I489)
4	(Lump in the abdomen / groin, K403) -> (Abdominal pain, N450) -> (Wound infection, N509) -> (Leg swelling / pain, I803)
4	(Sore throat / swelling, J029) -> (Back pain, M549) -> (Back pain, M549) -> (Fever, R520)
4	(Difficulty breathing, J441) -> (Urinary voice, R339) -> (Leg swelling / pain, M100H) -> (Difficulty breathing, R060)
4	(Hip injury, M549) -> (Chest pain, R074) -> (Chest pain, I209) -> (Difficulty breathing, R509)
4	(Abdominal pain, R104X) -> (Abdominal pain, K802) -> (Hip injury, S800) -> (Abdominal pain, R104X)
4	(Abuse, S008) -> (Neurological disorders, R298) -> (Neurological disorders, R539) -> (Back pain, M549)
4	(Deviating lab, R104X) -> (Dizziness, R298) -> (Abdominal pain, R104X) -> (Abdominal pain, R799)
4	(Abdominal pain, R104X) -> (Chest pain, R074) -> (Arrhythmia, R001) -> (Neurological disorders, R202)
4	(Neurological disorders, R930) -> (General weakness, R630) -> (General weakness, R539) -> (Difficulty breathing, R559)
4	(Abdominal pain, K567) -> (Urinary voice, R339) -> (Abdominal pain, K567) -> (KAD trouble, Z466)
4	(Abdominal pain, R104X) -> (Head injury, S065) -> (Fainting, R298) -> (General weakness, E871B)
4	(Headache, R519) -> (Chest pain, J129) -> (Dizziness, R509) -> (Deviating lab, NA)
4	(Difficulty breathing, I509) -> (Chest pain, I509) -> (Chest pain, R074) -> (Reduced alertness, R509)
4	(Chest pain, R074) -> (Fever, N390) -> (Flank pain, N201) -> (Chest pain, I214)
4	(Lower leg injury, M796G) -> (Leg swelling / pain, NA) -> (Leg swelling / pain, I802) -> (Reduced alertness, R539)
4	(Hip injury, S700) -> (Back pain, S328) -> (Gastrointestinal bleeding, R119B) -> (Abdominal pain, R119B)
4	(Difficulty breathing, R600C) -> (Leg swelling / pain, N179) -> (Leg swelling / pain, I702) -> (Wound infection, I702X)
4	(Hip injury, S700) -> (Hip injury, S700) -> (Hip injury, R520) -> (Hip injury, S700)
4	(Leg swelling / pain, M796G) -> (Leg swelling / pain, M796G) -> (General weakness, R509) -> (General weakness, R539)
4	(Skin infection, L022) -> (Abdominal pain, N360) -> (Wound infection, L028) -> (Skin infection, N450)
4	(Wrist / hand injury, M796C) -> (Wrist / hand injury, M796D) -> (Plaster control, Z467) -> (Chest pain, R074)
4	(Chest pain, R074) -> (Chest pain, R104X) -> (Abdominal pain, R104X) -> (Abdominal pain, R104)
4	(Lump in the abdomen / groin, K409) -> (Difficulty breathing, R060) -> (Lump in the abdomen / groin, K449) -> (Chest pain, R060)
4	(Abdominal pain, R104X) -> (Abdominal pain, R059) -> (Back pain, M549) -> (Gastrointestinal bleeding, R539)
4	(Leg swelling / pain, R600C) -> (Deviating lab, R799) -> (Blood in urine, R319) -> (Flank pain, R529)
4	(Head injury, S060) -> (Abdominal pain, R104X) -> (Abdominal pain, R104X) -> (Abdominal pain, R104X)
4	(Hip injury, S700) -> (Wound infection, Z480) -> (Wound infection, T814) -> (Wound infection, T814)
4	(Knee injury, I269) -> (Hip injury, M796E) -> (General weakness, M796E) -> (Head injury, S400)
4	(Abdominal pain, R104X) -> (Urinary tract problems, Z466) -> (KAD trouble, R319) -> (Wrist / hand injury, M796D)
4	(Rectal problems (incl. Fk), R529) -> (Rectal problems (incl. Fk), R198) -> (Gastrointestinal bleeding, K610) -> (Sore throat / swelling, R098)
4	(Abdominal pain, K567) -> (Deviating lab, R799) -> (General weakness, R539) -> (Abdominal pain, R104X)
4	(Back pain, M545) -> (Back injury, M549) -> (Back pain, M549) -> (Chest pain, A419)
4	(Rectal problems (incl. Fk), L059) -> (Self-inflicted damage, S519) -> (Self-inflicted damage, S618) -> (Self-inflicted damage, S519)
4	(Neurological disorders, R539) -> (Neurological disorders, R410) -> (Neurological disorders, R298) -> (High blood sugar, E119)
4	(Abdominal pain, R104X) -> (General weakness, R539) -> (General weakness, R539) -> (Gastrointestinal bleeding, K921)
4	(Difficulty breathing, R060) -> (Back pain, M546) -> (Gastrointestinal bleeding, K590) -> (Deviating lab, Z711)
4	(General weakness, E162) -> (Deviating lab, R739) -> (Difficulty breathing, R060) -> (Difficulty breathing, J441)
4	(Gastrointestinal bleeding, R195) -> (General weakness, B027) -> (Leg swelling / pain, I509) -> (General weakness, R060)
4	(Chest pain, R074) -> (Chest pain, K802) -> (Abdominal pain, K802) -> (Abdominal pain, R104X)
4	(Abdominal pain, R104X) -> (Abdominal pain, R104X) -> (Abdominal pain, R104X) -> (Abdominal pain, K859)
4	(Disorientation, R410) -> (Disorientation, R410) -> (Hip injury, S3280) -> (General weakness, R539)
4	(Chest pain, R060) -> (Arrhythmia, R074) -> (Difficulty breathing, J159) -> (Difficulty breathing, R060)
4	(Arrhythmia, I472) -> (Genital disorders, N459) -> (Arrhythmia, R559) -> (Cramps, R568X)
4	(Wound injury, S626) -> (Poisoning, F130) -> (Abdominal pain, K861) -> (Arrhythmia, R000)
4	(Difficulty breathing, J441) -> (Reduced alertness, R539) -> (Difficulty breathing, R060) -> (Dizziness, R060)
4	(Abdominal pain, R104X) -> (Abdominal pain, R104X) -> (Abdominal pain, R104X) -> (Abdominal pain, K859)
4	(Poisoning, R401) -> (Lump in the abdomen / groin, L022) -> (Wound infection, L038) -> (Poisoning, Z039)
4	(Fever, J108) -> (General weakness, R739) -> (General weakness, A469) -> (General weakness, L979X)
4	(Chest pain, I489) -> (Abdominal pain, R104X) -> (Abdominal pain, R104X) -> (Knee injury, R529)
4	(Headache, S0600) -> (Head injury, S099) -> (Neurological disorders, S0650) -> (Neurological disorders, S0650)
4	(Abdominal pain, R104X) -> (Abdominal pain, R104X) -> (Difficulty breathing, R101) -> (Difficulty breathing, R101)
4	(Abdominal pain, R104X) -> (Difficulty breathing, R060) -> (Difficulty breathing, R060) -> (Fainting, R509)
4	(Neurological disorders, E162) -> (Leg swelling / pain, R600C) -> (Hip injury, M796F) -> (Fever, R509)
4	(Dizziness, R539) -> (Abdominal pain, R104) -> (Dizziness, Z035) -> (Fainting, R559)
4	(Difficulty breathing, J159) -> (Fever, A499) -> (Abdominal pain, R104X) -> (Abdominal pain, R539)
4	(Gastrointestinal bleeding, R104X) -> (Flank pain, R104) -> (Flank pain, R104X) -> (Deviating lab, D649)
4	(Abdominal pain, R104X) -> (Fainting, Z711) -> (Reduced alertness, R401) -> (Reduced alertness, F100)
4	(Back injury, M549) -> (Hip injury, S700) -> (Poisoning, F101) -> (Poisoning, F101)
4	(Fever, N300) -> (Fever, A419) -> (Fever, R539) -> (Arrhythmia, R539)
4	(Hip injury, S700) -> (Back injury, N300) -> (Fainting, R559) -> (Deviating lab, N179)
4	(Gastrointestinal bleeding, K921) -> (Fainting, I951) -> (High blood pressure, I109) -> (Neurological disorders, S009)
4	(Chest pain, R074) -> (Back injury, M621) -> (Abdominal pain, K590) -> (Neurological disorders, R429)
4	(Difficulty breathing, E870B) -> (General weakness, R539) -> (Fever, R509) -> (Fever, E870B)
4	(Wound injury, S818) -> (Trauma, S420) -> (Clavicle injury, S221) -> (Shoulder injury, S4200)
4	(Abdominal pain, R104X) -> (Abdominal pain, R104X) -> (Ankle / foot injury, S8260) -> (Flank pain, R509)
4	(Abdominal pain, R104X) -> (Leg swelling / pain, Z049) -> (Chest pain, R522C) -> (Chest injury, S4220)
4	(Hip injury, S720) -> (Hip injury, S720) -> (Leg swelling / pain, S7200) -> (Hip injury, S720)
4	(Abdominal pain, R104X) -> (Abdominal pain, R104) -> (Flank pain, N201) -> (Flank pain, N201)
4	(Abdominal pain, K590) -> (Chest pain, I214) -> (Deviating lab, M255) -> (Difficulty breathing, R060)
4	(Dizziness, R429) -> (Head injury, R559) -> (Chest pain, I313) -> (Flank pain, R104X)
4	(Abdominal pain, R104X) -> (Chest pain, R074) -> (Chest pain, K297) -> (Difficulty breathing, R060)
4	(Lump in the abdomen / groin, K409) -> (Abdominal pain, K523) -> (Abdominal pain, R104X) -> (Disorientation, R410)
4	(Yellow skin / whites of the eyes, R799) -> (Fever, R509) -> (Fever, R509) -> (Abdominal pain, R104X)
4	(Flank pain, R799) -> (Leg swelling / pain, R224) -> (Leg swelling / pain, M255H) -> (KAD trouble, R509)
4	(Gastrointestinal bleeding, K922) -> (General weakness, R410) -> (Ankle / foot injury, S9230) -> (Difficulty breathing, R139)
4	(Abdominal pain, Z048) -> (Fainting, R429) -> (Dizziness, R559) -> (Chest pain, R074)
4	(General weakness, R539) -> (Urinary tract problems, NA) -> (Urinary voice, Z466) -> (Fever, N390)
4	(Abdominal pain, R104X) -> (Abdominal pain, K567) -> (Abdominal pain, K567) -> (Wound infection, T818)
4	(General weakness, R539) -> (Dizziness, R429) -> (Chest pain, R509) -> (Fever, NA)
4	(Arrhythmia, I480) -> (Arrhythmia, R002) -> (Arrhythmia, I951) -> (Arrhythmia, R002)
4	(Headache, R519) -> (Abdominal pain, R104X) -> (Leg swelling / pain, M796G) -> (Leg swelling / pain, M796G)
4	(Forearm injury, S500) -> (Urinary voice, R339) -> (KAD trouble, R339) -> (KAD trouble, R339)
4	(Urinary tract problems, R319) -> (Blood in urine, Z466) -> (Blood in urine, R319) -> (KAD trouble, Z466)
4	(Abdominal pain, K818) -> (Difficulty breathing, R060) -> (Difficulty breathing, I269) -> (Headache, J019)
4	(Leg swelling / pain, I702C) -> (Leg swelling / pain, Z711) -> (Leg swelling / pain, R224) -> (Leg swelling / pain, R224)
4	(Neck pain, Z719) -> (Neurological disorders, R298) -> (Neurological disorders, R298) -> (Leg swelling / pain, S602)
4	(Back pain, Z719) -> (Difficulty breathing, M549) -> (Difficulty breathing, M796B) -> (Abdominal pain, R104X)
4	(General weakness, R339) -> (Fever, R509) -> (Chest pain, I219) -> (Cramps, R252)
4	(Leg swelling / pain, R224) -> (Chest pain, I269) -> (Abdominal pain, K509) -> (Abdominal pain, K509)
4	(Fever, J189) -> (Fever, J159) -> (Fever, NA) -> (Fever, NA)
4	(Deviating lab, E876) -> (Deviating lab, E876) -> (Trauma, S009) -> (Head injury, S065)
4	(Abdominal pain, R104X) -> (Deviating lab, E871B) -> (Abdominal pain, M549) -> (High blood pressure, I109)
4	(Arrhythmia, I499) -> (Chest pain, R074) -> (Neurological disorders, R298) -> (Abdominal pain, R104X)
4	(Rectal problems (incl. Fk), N950) -> (Difficulty breathing, R060) -> (Hip injury, S7210) -> (Difficulty breathing, R060)
4	(Fainting, R559) -> (General weakness, S014) -> (Wrist / hand injury, S602) -> (Fainting, S065)
4	(Chest pain, R074) -> (Chest pain, M791) -> (Back pain, M549) -> (Flank pain, R529)
4	(Difficulty breathing, R073) -> (Trauma, S6280) -> (Wrist / hand injury, S5250) -> (Abdominal pain, R319)
4	(Abdominal pain, R104X) -> (Abdominal pain, R104X) -> (Abdominal pain, R104X) -> (Abdominal pain, R104X)
4	(Back pain, M545) -> (Back pain, R529) -> (Back pain, R529) -> (Back pain, T818W)
4	(Difficulty breathing, J459) -> (Difficulty breathing, R060) -> (Difficulty breathing, J209) -> (Difficulty breathing, J209)
4	(Arrhythmia, R539) -> (Head injury, S011) -> (Fainting, E876) -> (Hip injury, S721)
4	(Headache, R519) -> (Trauma, G409) -> (Back pain, S3220) -> (Difficulty breathing, R074)
4	(Forearm injury, T814) -> (Ostomy discomfort, NA) -> (Arrhythmia, I499) -> (Arrhythmia, R000)
4	(Leg swelling / pain, R529) -> (Chest pain, R104X) -> (Abdominal pain, K590) -> (Arrhythmia, I480)
4	(Deviating lab, D649) -> (Leg swelling / pain, I802) -> (Rectal problems (incl. Fk), K625) -> (Difficulty breathing, D649)
4	(Arrhythmia, I480) -> (Chest pain, R529) -> (Knee injury, M796G) -> (Arrhythmia, I471)
4	(KAD trouble, Z711) -> (Urinary voice, R339) -> (KAD trouble, Z466) -> (KAD trouble, Z466)
4	(Abdominal pain, R104X) -> (Abdominal pain, K591) -> (Abdominal pain, R104X) -> (Dizziness, NA)
4	(General weakness, N179) -> (Abdominal pain, K509) -> (Deviating lab, K591) -> (Diarrhea, E869)
4	(Urinary voice, R319) -> (KAD trouble, R319) -> (Neurological disorders, R539) -> (Leg swelling / pain, S828)
4	(Head injury, R539) -> (General weakness, H819) -> (Leg swelling / pain, M796H) -> (Leg swelling / pain, M796H)
4	(Difficulty breathing, J440) -> (Difficulty breathing, J449) -> (Neurological disorders, G442) -> (Flank pain, K590)
4	(Abdominal pain, Z711) -> (Shoulder injury, M796B) -> (Shoulder injury, M796B) -> (Abdominal pain, R104X)
4	(Leg swelling / pain, R224) -> (Trauma, S800) -> (Knee injury, S517) -> (Headache, R519)
4	(Head injury, S018) -> (Head injury, S060) -> (Headache, NA) -> (Headache, R519)
4	(Ankle / foot injury, S9230) -> (Leg swelling / pain, M245G) -> (Knee injury, S837) -> (Knee injury, Z988)
4	(Abdominal pain, R104X) -> (Ankle / foot injury, A469) -> (Leg swelling / pain, A469) -> (Abdominal pain, Z466)
4	(Chest pain, R074) -> (Flank pain, N200) -> (Back pain, M549) -> (Abdominal / pelvic injury, S3220)
4	(General weakness, R539) -> (Difficulty breathing, R060) -> (Headache, R519) -> (Chest pain, R074)
4	(Difficulty breathing, Z039) -> (General weakness, R202) -> (Abdominal pain, R104X) -> (General weakness, R539)
4	(Difficulty breathing, R060) -> (Chest pain, R060) -> (Difficulty breathing, R060) -> (Difficulty breathing, R060)
4	(Abdominal pain, R104X) -> (Abdominal pain, R104X) -> (Abdominal pain, K591) -> (Leg swelling / pain, L089)
4	(Knee injury, M796G) -> (Back pain, M549) -> (Dizziness, I489) -> (Leg swelling / pain, R002)
4	(Blood in urine, R319) -> (Blood in urine, R319) -> (Blood in urine, R319) -> (Blood in urine, R319)
4	(Gastrointestinal bleeding, K921) -> (Visual impairment / Eye damage, H571) -> (Eye damage / visual impairment, H571) -> (Abdominal pain, R104X)
4	(Gastrointestinal bleeding, Z711) -> (Rectal problems (incl. Fk), K610) -> (Rectal problems (incl. Fk), K610) -> (Lump in the abdomen / groin, K610)
4	(Genital disorders, N509) -> (Genital disorders, I861) -> (Genital disorders, N433) -> (Genital disorders, N433)
4	(Flank pain, R104X) -> (Flank pain, N201) -> (Flank pain, N200) -> (Abdominal pain, N200)
4	(Abdominal pain, Z711) -> (Abdominal pain, Z711) -> (Abdominal pain, R104X) -> (Genital disorders, Z711)
4	(Abdominal pain, R104X) -> (Abdominal pain, R104X) -> (Abdominal pain, R104X) -> (Abdominal pain, R104X)
4	(Head injury, S009) -> (Neurological disorders, R298) -> (Neurological disorders, R298) -> (Abdominal pain, R104X)
4	(Abdominal pain, R104X) -> (Abdominal pain, R104X) -> (Abdominal pain, R529) -> (Neurological disorders, G431)
4	(Difficulty breathing, R060) -> (Difficulty breathing, R400) -> (Leg swelling / pain, M796F) -> (Hip injury, M791F)
4	(Leg swelling / pain, R224) -> (Leg swelling / pain, I802) -> (Flank pain, R104X) -> (Abdominal pain, R104X)
4	(Headache, R519) -> (Head injury, R429) -> (Chest pain, R074) -> (Abdominal pain, R104X)
4	(Difficulty breathing, R060) -> (General weakness, R539) -> (Difficulty breathing, I509) -> (Difficulty breathing, N178)
4	(Difficulty breathing, J841) -> (General weakness, I269) -> (Difficulty breathing, K590) -> (Chest pain, R101)
4	(General weakness, R339) -> (Urinary tract problems, R339) -> (KAD trouble, Z436) -> (Fever, N390)
4	(Headache, R519) -> (Abuse, S720) -> (Hip injury, S720) -> (Trauma, S700)
4	(Abdominal pain, R104X) -> (Head injury, S3250) -> (Hip injury, S224) -> (Back pain, S400)
4	(Abdominal pain, R104X) -> (Abdominal pain, R104X) -> (General weakness, R104X) -> (Abdominal pain, R119B)
4	(Gastrointestinal bleeding, R229) -> (Gastrointestinal bleeding, K625) -> (Gastrointestinal bleeding, Z711) -> (Gastrointestinal bleeding, K921)
4	(Urinary voice, R339) -> (KAD trouble, Z466) -> (KAD trouble, R319) -> (Blood in urine, R319)
4	(Difficulty breathing, R429) -> (Difficulty breathing, R429) -> (Arrhythmia, R000) -> (High blood pressure, I510)
4	(Difficulty breathing, I509) -> (Difficulty breathing, J101) -> (General weakness, I509) -> (Wrist / hand injury, S610)
4	(Abdominal pain, K566) -> (Trauma, R529) -> (Dizziness, R429) -> (General weakness, R539)
4	(Gastrointestinal bleeding, K921) -> (Gastrointestinal bleeding, K922) -> (Gastrointestinal bleeding, R195) -> (Deviating lab, D648)
4	(Abdominal pain, K802) -> (Abdominal pain, R104X) -> (Abdominal pain, K818) -> (Abdominal pain, K819)
4	(Urinary tract problems, R319) -> (KAD trouble, Z466) -> (Urinary voice, R339) -> (KAD trouble, R319)
4	(Chest pain, K219) -> (Abdominal pain, N201) -> (Flank pain, N200) -> (Abdominal pain, N201)
4	(Fever, N390) -> (Fever, N390) -> (Flank pain, N300) -> (Flank pain, R104X)
4	(General weakness, R539) -> (General weakness, R001) -> (Fainting, R539) -> (Difficulty breathing, R060)
4	(Hip injury, S7200) -> (Hip injury, S700) -> (Deviating lab, E876) -> (Cardiac arrest, I469)
4	(Poisoning, T509) -> (Poisoning, T509) -> (Poisoning, T509) -> (Poisoning, T509)
4	(Difficulty breathing, R559) -> (Abdominal pain, R559) -> (Abdominal pain, R559) -> (Fainting, R559)
4	(Arrhythmia, I480) -> (Fever, J189) -> (Fever, NA) -> (Fever, NA)
4	(Abdominal pain, R104X) -> (Head injury, S060) -> (General weakness, E877) -> (Difficulty breathing, I509)
4	(General weakness, R410) -> (General weakness, Z518) -> (Abdominal pain, R104X) -> (General weakness, R568X)
4	(Chest pain, R074) -> (Chest pain, R074) -> (Leg swelling / pain, Z711) -> (Chest pain, R074)
4	(Wound injury, S519) -> (Self-inflicted damage, S519) -> (Self-inflicted damage, S411) -> (Wound injury, S411)
4	(Visual impairment / Eye damage, H538) -> (Neurological disorders, H578) -> (Chest pain, I209) -> (Head injury, R119)
4	(Reduced alertness, T509) -> (Abdominal pain, R104X) -> (Reduced alertness, R539) -> (Hip injury, M255F)
4	(Leg swelling / pain, L024) -> (General weakness, R539) -> (Neurological disorders, C793) -> (Hip injury, S7200)
4	(Wrist / hand injury, S618) -> (Wound injury, S619) -> (Gastrointestinal bleeding, R104X) -> (Poisoning, T509)
4	(Hip injury, S700) -> (Difficulty breathing, R074) -> (Difficulty breathing, J819) -> (Difficulty breathing, R060)
4	(Lower leg injury, S821) -> (Leg swelling / pain, R224) -> (Leg swelling / pain, R224) -> (Chest pain, R074)
4	(Abdominal pain, K922) -> (General weakness, R539) -> (Deviating lab, D649) -> (Gastrointestinal bleeding, K746)
4	(Flank pain, K567) -> (Abdominal pain, R104X) -> (Abdominal pain, R104X) -> (Abdominal pain, R104)
4	(Difficulty breathing, R060) -> (Difficulty breathing, R060) -> (Fainting, R539) -> (KAD trouble, R339)
4	(Abdominal pain, R104X) -> (Gastrointestinal bleeding, K922) -> (Gastrointestinal bleeding, K922) -> (Abdominal pain, R104)
4	(Chest pain, R074) -> (Chest pain, R074) -> (Chest pain, R074) -> (Difficulty breathing, R559)
4	(Difficulty breathing, R060) -> (Difficulty breathing, R410) -> (General weakness, N179) -> (General weakness, E869)
4	(Arrhythmia, I489) -> (Arrhythmia, I489) -> (Arrhythmia, I489) -> (Arrhythmia, I489)
4	(Difficulty breathing, R074) -> (Difficulty breathing, R060) -> (Leg swelling / pain, R224) -> (Leg swelling / pain, R224)
4	(General weakness, N178) -> (General weakness, R539) -> (Deviating lab, E872) -> (Deviating lab, R799)
4	(Fever, T818) -> (General weakness, R119A) -> (Fever, N109) -> (General weakness, N179)
4	(Chest pain, M549) -> (Abdominal pain, R104X) -> (Abdominal pain, R104X) -> (Chest pain, R074)
4	(Cramps, G409) -> (Neurological disorders, R568X) -> (Cramps, R568X) -> (Poisoning, T509)
4	(Headache, R519) -> (Chest pain, E876) -> (Headache, Z711) -> (Chest pain, Z711)
4	(Abdominal pain, R104X) -> (Abdominal pain, K519) -> (Abdominal pain, K519) -> (Self-inflicted damage, S411)
4	(Chest pain, R074) -> (Fainting, R559) -> (Chest pain, R074) -> (Chest pain, I480)
4	(Blood in urine, R398) -> (Blood in urine, R319) -> (Gastrointestinal bleeding, K922) -> (Wound injury, S015)
4	(General weakness, R539) -> (Dizziness, R429) -> (Back pain, M549) -> (Back pain, M549)
4	(Chest pain, K309) -> (Abdominal pain, R104X) -> (Headache, R519) -> (Difficulty breathing, Z019)
4	(Back pain, R073) -> (Back pain, I269) -> (Difficulty breathing, R529) -> (Difficulty breathing, R529)
4	(Chest pain, R074) -> (Chest pain, R074) -> (Chest pain, K590) -> (Urinary voice, R339)
4	(Chest pain, R074) -> (Headache, R519) -> (Chest pain, R074) -> (Abdominal pain, K573)
4	(Chest pain, R060) -> (KAD trouble, Z466) -> (KAD trouble, Z466) -> (Chest pain, R074)
4	(Flank pain, R104X) -> (Leg swelling / pain, M796F) -> (Hip injury, M796F) -> (Leg swelling / pain, M796F)
4	(Neurological disorders, R429) -> (Back pain, M545) -> (Back pain, M549) -> (Rectal problems (incl. Fk), K590)
4	(Cramps, R568X) -> (Cramps, R568X) -> (Cramps, R568X) -> (Dizziness, R539)
4	(Wrist / hand injury, S525) -> (Diarrhea, E869) -> (Ostomy discomfort, K590) -> (Fever, R509)
4	(Hip injury, S7200) -> (Reduced alertness, R401) -> (Hip injury, M796F) -> (Deviating lab, B999)
4	(KAD trouble, Z466) -> (KAD trouble, R339) -> (KAD trouble, R104X) -> (Allergic reaction, Z038A)
4	(Abdominal pain, R104X) -> (Urinary tract problems, N309) -> (Urinary tract problems, R509) -> (Urinary tract problems, R509)
4	(Arrhythmia, I489) -> (Abdominal pain, K562) -> (Abdominal pain, K562) -> (Abdominal pain, K562)
4	(Abdominal pain, R104X) -> (Gastrointestinal bleeding, T810) -> (Lump in the abdomen / groin, K409) -> (Headache, R519)
4	(Flank pain, K590) -> (Back pain, M485) -> (Back pain, M485) -> (General weakness, E869)
4	(Neurological disorders, I635) -> (Arrhythmia, I480) -> (Abdominal pain, R104X) -> (Abdominal pain, R104X)
4	(Knee injury, S836) -> (Reduced alertness, F100) -> (Knee injury, Z711) -> (Headache, S0600)
4	(Gastrointestinal bleeding, D649) -> (Difficulty breathing, R060) -> (General weakness, N179) -> (Difficulty breathing, R060)
4	(Fever, A419) -> (Fever, R509) -> (Urinary tract problems, N390) -> (Blood in urine, R319)
4	(Head injury, S011) -> (Deviating lab, E875) -> (Leg swelling / pain, S400) -> (Leg swelling / pain, R224)
4	(Difficulty breathing, R060) -> (Difficulty breathing, N390) -> (General weakness, A099) -> (Neurological disorders, N179)
4	(Urinary voice, R339) -> (Urinary voice, R339) -> (Fever, N390) -> (Blood in urine, R339)
4	(Cramps, G409) -> (Abdominal pain, R104X) -> (Nausea / vomiting, R119B) -> (Urinary voice, R339)
4	(General weakness, F419) -> (General weakness, G309) -> (General weakness, R410) -> (Head injury, S008)
4	(Abdominal pain, R104X) -> (Abdominal pain, R104X) -> (Abdominal pain, R104X) -> (Abdominal pain, R101)
4	(Chest pain, R298) -> (General weakness, I109) -> (Deviating lab, E869) -> (Chest pain, R104X)
4	(Dizziness, R539) -> (Head injury, Z043) -> (Fainting, I951) -> (Fainting, I951)
4	(Chest pain, I309) -> (Chest pain, Z711) -> (Abdominal pain, R104X) -> (Abdominal pain, K297)
4	(High blood pressure, I109) -> (Urinary voice, R339) -> (Blood in urine, R319) -> (Blood in urine, R319)
4	(Abdominal pain, K810) -> (Abdominal pain, R104X) -> (Leg swelling / pain, R224) -> (Leg swelling / pain, M069G)
4	(Difficulty breathing, R074) -> (Difficulty breathing, J939) -> (Difficulty breathing, R074) -> (Difficulty breathing, J939)
4	(Fever, N390) -> (Urinary tract problems, N390) -> (Leg swelling / pain, M796) -> (Leg swelling / pain, M511K)
4	(Abdominal pain, R104X) -> (Abdominal pain, Z711) -> (High blood sugar, A499) -> (Poisoning, F100)
4	(Abdominal pain, K590) -> (Abdominal pain, K590) -> (Arrhythmia, I489) -> (Abdominal pain, K590)
4	(Abdominal pain, K567) -> (Chest pain, R074) -> (Abdominal pain, K590) -> (Chest pain, R104X)
4	(Abdominal pain, K590) -> (Chest pain, K309) -> (Dizziness, D649) -> (Gastrointestinal bleeding, D649)
4	(Abdominal pain, R104X) -> (Abdominal pain, J909) -> (Chest pain, J909) -> (Difficulty breathing, M798)
4	(Cramps, R559) -> (Poisoning, F100) -> (Fever, N390) -> (Fever, N390)
4	(Difficulty breathing, R074) -> (Headache, R519) -> (Chest pain, M791) -> (Abdominal pain, R104X)
4	(Chest injury, S202) -> (Shoulder injury, S4220) -> (Shoulder injury, S4220) -> (Shoulder injury, S4220)
4	(Knee injury, M796G) -> (Leg swelling / pain, S900) -> (Ankle / foot injury, S8250) -> (Deviating lab, E059)
4	(Difficulty breathing, J441) -> (Difficulty breathing, R060) -> (Difficulty breathing, R060) -> (Difficulty breathing, R060)
4	(KAD trouble, Z466) -> (Gastrointestinal bleeding, Z466) -> (KAD trouble, Z436) -> (KAD trouble, Z711)
4	(Head injury, S099) -> (Hip injury, M161) -> (Head injury, S018) -> (General weakness, S018)
4	(Abdominal pain, R104X) -> (Abdominal pain, R104X) -> (Abdominal pain, R104X) -> (Abdominal pain, R104X)
4	(Chest pain, R060) -> (Trauma, R529) -> (Hip injury, R529) -> (Chest pain, I471)
4	(Trauma, NA) -> (Trauma, NA) -> (Trauma, F190) -> (Poisoning, F190)
4	(Abdominal pain, R104X) -> (Abdominal pain, R104X) -> (Abdominal pain, R104X) -> (Abdominal pain, R104X)
4	(Abdominal pain, R104X) -> (Abdominal pain, R104X) -> (Neurological disorders, R202) -> (Abdominal pain, R104X)
4	(Arrhythmia, I480) -> (Arrhythmia, I481) -> (Chest pain, I480) -> (Abdominal pain, N390)
4	(Arrhythmia, I489) -> (Arrhythmia, I489) -> (Arrhythmia, R002) -> (Wrist / hand injury, S521)
4	(Gastrointestinal bleeding, Z039) -> (Leg swelling / pain, Z038W) -> (Neurological disorders, R298) -> (Neurological disorders, R298)
4	(Head injury, S011) -> (Upper arm injury, S4220) -> (Fainting, I951) -> (Upper arm injury, S422)
4	(Abdominal pain, K309) -> (Abdominal pain, R104X) -> (Abdominal pain, K529) -> (Chest pain, R074)
4	(Abdominal pain, Z038E) -> (Yellow skin / whites of the eyes, R170) -> (Abdominal pain, R933) -> (Abdominal pain, K590)
4	(Headache, R519) -> (Neurological disorders, R519) -> (Deviating lab, R838) -> (Abdominal pain, R104X)
4	(Abdominal pain, R119B) -> (Gastrointestinal bleeding, Z039) -> (Abdominal pain, R104X) -> (General weakness, R539)
4	(Chest pain, R401) -> (Chest pain, R074) -> (High blood pressure, I159) -> (Chest pain, R000)
4	(Chest pain, R074) -> (Fever, R509) -> (Dizziness, R429) -> (Back pain, M549)
4	(Abdominal pain, K802) -> (Abdominal pain, R104X) -> (Abdominal pain, K810) -> (Wound injury, R589)
4	(Difficulty breathing, Z711) -> (Difficulty breathing, J451A) -> (Flank pain, N239) -> (Abdominal pain, Z711)
4	(Abdominal pain, N390) -> (Abdominal pain, R104X) -> (Abdominal pain, R104X) -> (Abdominal pain, K803)
4	(Gastrointestinal bleeding, R119B) -> (Abdominal pain, K591) -> (Nausea / vomiting, K591) -> (Abdominal pain, R938)
4	(Lump in the abdomen / groin, L089) -> (Lump in the abdomen / groin, A469) -> (Lump in the abdomen / groin, L024) -> (Skin infection, L024)
4	(Lower leg injury, S009) -> (Deviating lab, N179) -> (Cooling, T689) -> (General weakness, R539)
4	(Trauma, S018) -> (Abdominal pain, F100) -> (Abuse, S700) -> (Hip injury, R529)
4	(Arrhythmia, I489) -> (Arrhythmia, R060) -> (Difficulty breathing, I269) -> (Arrhythmia, I489)
4	(Hip injury, R529) -> (Back pain, R529) -> (Abdominal pain, R104X) -> (Dizziness, R429)
4	(Dizziness, Z711) -> (General weakness, R410) -> (Diarrhea, NA) -> (Diarrhea, R194)
4	(Gastrointestinal bleeding, K922) -> (Ankle / foot injury, S934) -> (Ankle / foot injury, S934) -> (Burn, T250)
4	(Arrhythmia, I499) -> (Difficulty breathing, J441) -> (Abdominal pain, R104X) -> (Difficulty breathing, R509)
4	(Poisoning, F190) -> (Poisoning, F199) -> (Poisoning, F199) -> (Poisoning, T509)
4	(Trauma, F100) -> (Wrist / hand injury, S670) -> (Poisoning, F100) -> (General weakness, Z711)
4	(Difficulty breathing, J459) -> (Difficulty breathing, J459) -> (Difficulty breathing, R739) -> (Abdominal pain, R309)
4	(High blood sugar, R410) -> (KAD trouble, N479C) -> (High blood pressure, I109) -> (Blood in urine, R319)
4	(Difficulty breathing, J441) -> (Difficulty breathing, R060) -> (Difficulty breathing, J441) -> (Difficulty breathing, J441)
4	(Trauma, S717) -> (Chest pain, S2230) -> (Leg swelling / pain, M796F) -> (Leg swelling / pain, R224)
4	(Leg swelling / pain, R224) -> (Leg swelling / pain, M254G) -> (Abdominal pain, R104X) -> (Knee injury, M250)
4	(Fever, R509) -> (Leg swelling / pain, M796G) -> (Leg swelling / pain, R252) -> (Chest pain, M796C)
4	(Abdominal pain, R104X) -> (Joint pain, Z711) -> (Leg swelling / pain, M543) -> (Joint pain, M543)
4	(Leg swelling / pain, R529) -> (Leg swelling / pain, R224) -> (Leg swelling / pain, M796G) -> (Knee injury, M796G)
4	(Abdominal pain, R104X) -> (Neurological disorders, R298) -> (Lower leg injury, S8230) -> (Neurological disorders, G439)
4	(KAD trouble, Z466) -> (KAD trouble, Z466) -> (KAD trouble, Z466) -> (Difficulty breathing, R060)
4	(Poisoning, F190) -> (Poisoning, Z036) -> (Leg swelling / pain, A499) -> (Wound infection, A499)
4	(Chest pain, N199) -> (Difficulty breathing, R060) -> (Urinary voice, R339) -> (Deviating lab, E876)
4	(Sore throat / swelling, R059) -> (Chest pain, J189) -> (Chest pain, R509) -> (General weakness, R539)
4	(Fainting, R559) -> (Abdominal pain, R104X) -> (Ankle / foot injury, M250) -> (Leg swelling / pain, M250)
4	(Hip injury, S722) -> (Difficulty breathing, I269) -> (Difficulty breathing, R060) -> (Disorientation, R539)
4	(Fever, R509) -> (Neurological disorders, R509) -> (Skin infection, NA) -> (Skin infection, NA)
4	(Difficulty breathing, R074) -> (Chest pain, R073) -> (Chest pain, R074) -> (General weakness, R539)
4	(Leg swelling / pain, M796G) -> (Leg swelling / pain, M796G) -> (Leg swelling / pain, M796G) -> (Leg swelling / pain, M796G)
4	(Upper arm injury, S498) -> (General weakness, B999) -> (Back pain, M549) -> (Deviating lab, E871B)
4	(Hip injury, S700) -> (Genital disorders, N459) -> (Fever, T818) -> (Fever, D292)
4	(Difficulty breathing, J909) -> (Difficulty breathing, J909) -> (Difficulty breathing, J909) -> (Difficulty breathing, J909)
4	(Abdominal pain, K805) -> (Dizziness, I109) -> (Abdominal pain, N200) -> (Back injury, S700)
4	(Chest pain, I109) -> (High blood pressure, I109) -> (Dizziness, R429) -> (Headache, I109)
4	(Leg swelling / pain, M139) -> (Leg swelling / pain, R224) -> (Leg swelling / pain, L089) -> (Disorientation, I629)
4	(Neurological disorders, R202) -> (Urinary tract problems, R391) -> (Urinary tract problems, R509) -> (Urinary voice, R339)
4	(Fever, NA) -> (General weakness, R509) -> (Fever, R508) -> (Fever, R509)
4	(Leg swelling / pain, M796G) -> (Leg swelling / pain, I803) -> (Leg swelling / pain, I809) -> (Leg swelling / pain, I800)
4	(Dizziness, R429) -> (Chest pain, R074) -> (Leg swelling / pain, I890) -> (Leg swelling / pain, R223)
4	(Chest pain, M549) -> (Back pain, M545) -> (Back pain, Z760) -> (Back pain, M549)
4	(Chest pain, M796H) -> (General weakness, R600C) -> (Abdominal pain, R101) -> (Chest injury, R529)
4	(Hip injury, R298) -> (Wound injury, S819) -> (Leg swelling / pain, M480K) -> (General weakness, R119B)
4	(Head injury, S0600) -> (Shoulder injury, S430) -> (Back pain, M549) -> (Deviating lab, R778)
4	(Abdominal pain, K379) -> (Abdominal pain, R119A) -> (Abdominal pain, R119A) -> (Nausea / vomiting, R119A)
4	(Chest injury, S2230) -> (General weakness, R470C) -> (Hip injury, S700) -> (General weakness, I509)
4	(Abdominal pain, R104X) -> (General weakness, K922) -> (Arrhythmia, R001) -> (Chest pain, I200)
4	(Poisoning, T509) -> (Poisoning, T509) -> (Poisoning, T509) -> (Poisoning, Z036)
4	(Abdominal pain, R104X) -> (Abdominal pain, R933) -> (Arrhythmia, R002) -> (Abdominal pain, Z711)
4	(Knee injury, M232) -> (Fainting, R104X) -> (High blood sugar, R739) -> (High blood sugar, E111B)
4	(Shoulder injury, S7200) -> (General weakness, A099) -> (Reduced alertness, B370) -> (Diarrhea, R139)
4	(Hip injury, M255F) -> (Hip injury, R529) -> (Leg swelling / pain, M712) -> (Neurological disorders, R429)
4	(Abdominal pain, I959) -> (Abdominal pain, K859) -> (Abdominal pain, K859) -> (Abdominal pain, R104X)
4	(Poisoning, R429) -> (Neurological disorders, N390) -> (Cramps, R568X) -> (Difficulty breathing, Z711)
4	(Difficulty breathing, I210) -> (Difficulty breathing, R060) -> (Gastrointestinal bleeding, I959) -> (General weakness, R539)
4	(General weakness, R539) -> (Back injury, M549) -> (General weakness, S300) -> (Hip injury, R529)
4	(Blood in urine, R319) -> (Difficulty breathing, J189) -> (Difficulty breathing, R059) -> (General weakness, I509)
4	(General weakness, N179) -> (Wound infection, L979) -> (Back injury, R529) -> (Wound infection, E116D)
4	(Leg swelling / pain, M254G) -> (Knee injury, M254G) -> (General weakness, R539) -> (Chest pain, I509)
4	(Abdominal pain, K567) -> (Abdominal pain, K567) -> (Abdominal pain, K567) -> (Gastrointestinal bleeding, K922)
4	(Arrhythmia, I489) -> (Allergic reaction, T780) -> (Allergic reaction, T780) -> (Chest pain, R539)
4	(Headache, I629) -> (Chest pain, R073) -> (Neurological disorders, R470) -> (Fainting, E873)
4	(Hip injury, S721) -> (Hip injury, R529) -> (Neurological disorders, H534) -> (Neurological disorders, I639)
4	(KAD trouble, Z436) -> (Fever, R509) -> (Blood in urine, R319) -> (Chest pain, R539)
4	(Diarrhea, A099) -> (Abdominal pain, R559) -> (Gastrointestinal bleeding, K509) -> (Gastrointestinal bleeding, K509)
4	(Chest pain, R074) -> (Chest pain, R074) -> (Chest pain, R074) -> (Chest pain, R074)
4	(Abdominal pain, M549) -> (Back pain, M549) -> (Back pain, M548) -> (Back pain, R529)
4	(Difficulty breathing, R060) -> (Hip injury, S730) -> (Hip injury, T840F) -> (Hip injury, T840F)
4	(Yellow skin / whites of the eyes, R179) -> (Abdominal pain, Z466) -> (KAD trouble, Z466) -> (Probe / PEG problem, Z466)
4	(Hip injury, M796) -> (Hip injury, S7200) -> (Hip injury, T848F) -> (Leg swelling / pain, R224)
4	(Fever, R059) -> (Fever, J189) -> (Difficulty breathing, T784) -> (Fever, NA)
4	(Back pain, M545) -> (General weakness, M545) -> (Back pain, R073) -> (Chest pain, I313)
4	(Arrhythmia, I489) -> (Arrhythmia, Z609) -> (Abdominal pain, K590) -> (General weakness, K590)
4	(Trauma, S711) -> (Lump in the abdomen / groin, R539) -> (General weakness, R539) -> (Wound injury, T810)
4	(Wrist / hand injury, S617) -> (Abdominal pain, R104X) -> (Self-inflicted damage, S618) -> (Reduced alertness, T509)
4	(Abdominal pain, R104X) -> (Abdominal pain, R104X) -> (Abdominal pain, T814) -> (Abdominal pain, R119)
4	(Abdominal pain, R104X) -> (Abdominal pain, R104X) -> (Abdominal pain, R104X) -> (Abdominal pain, M940)
4	(General weakness, R539) -> (Reduced alertness, R410) -> (Neurological disorders, R410) -> (Cramps, R568X)
4	(Deviating lab, D649) -> (Deviating lab, D649) -> (Gastrointestinal bleeding, R539) -> (General weakness, R539)
4	(Abdominal pain, R104X) -> (Abdominal pain, K800) -> (Chest pain, R104X) -> (Abdominal pain, R104X)
4	(Chest pain, R060) -> (Difficulty breathing, R060) -> (Difficulty breathing, R060) -> (Difficulty breathing, R060)
4	(Head injury, S4220) -> (Upper arm injury, S4220) -> (Deviating lab, R539) -> (Hip injury, S324)
4	(Abdominal pain, K590) -> (Abdominal pain, K590) -> (Abdominal pain, K590) -> (Difficulty breathing, E871B)
4	(Deviating lab, D649) -> (Deviating lab, R539) -> (Deviating lab, R060) -> (Chest pain, R074)
4	(Skin infection, L089) -> (Skin infection, L024) -> (Skin infection, R224) -> (Leg swelling / pain, A469)
4	(Arrhythmia, I489) -> (Headache, R519) -> (Headache, R298) -> (Arrhythmia, R000)
4	(Difficulty breathing, R060) -> (Neurological disorders, D432) -> (Difficulty breathing, R060) -> (Neurological disorders, A499)
4	(Trauma, T140A) -> (General weakness, T140A) -> (Leg swelling / pain, M702) -> (Difficulty breathing, I509)
4	(Chest pain, R073) -> (Arrhythmia, R509) -> (Leg swelling / pain, M796F) -> (Chest pain, R074)
4	(Wound injury, T141X) -> (Chest pain, R074) -> (General weakness, R539) -> (Reduced alertness, S009)
4	(Arrhythmia, I489) -> (Arrhythmia, I480) -> (Chest pain, I489) -> (Arrhythmia, R000)
4	(Head injury, S0600) -> (Poisoning, F100) -> (Abdominal pain, R104X) -> (Poisoning, T509)
4	(Chest pain, I200) -> (Leg swelling / pain, M796) -> (Chest pain, R104X) -> (High blood pressure, I109)
4	(Back pain, M549) -> (Urinary tract problems, M549) -> (Back pain, M549) -> (Back injury, M485)
4	(Chest pain, R074) -> (Difficulty breathing, R429) -> (Arrhythmia, I480) -> (Chest pain, I480)
4	(Fever, R539) -> (Fever, R509) -> (Hip injury, S300) -> (Neurological disorders, R539)
4	(Head injury, S099) -> (General weakness, J108) -> (Hip injury, S321) -> (Leg swelling / pain, S700)
4	(Abdominal pain, R104X) -> (General weakness, R539) -> (Abdominal pain, R101) -> (General weakness, R539)
4	(Hip injury, S7200) -> (Disorientation, R410) -> (Hip injury, S7200) -> (KAD trouble, Z466)
4	(Cramps, R568X) -> (Neurological disorders, G253) -> (General weakness, R539) -> (Low blood sugar, E162)
4	(Abuse, S008) -> (Chest pain, R074) -> (Reduced alertness, J159) -> (Abdominal pain, NA)
4	(Dizziness, R930) -> (Difficulty breathing, R074) -> (Abdominal pain, K572) -> (Difficulty breathing, R539)
4	(General weakness, I489) -> (Hip injury, S801) -> (Rectal problems (incl. Fk), K626) -> (Fever, R509)
4	(Leg swelling / pain, R224) -> (Leg swelling / pain, M100H) -> (Wrist / hand injury, M796D) -> (Leg swelling / pain, M100D)
4	(Fever, R509) -> (Head injury, I480) -> (Arrhythmia, I480) -> (Neck injury, Z038W)
4	(High blood pressure, I109) -> (Chest pain, R074) -> (Dizziness, R298) -> (Chest pain, R074)
4	(Fainting, R559) -> (Deviating lab, R799) -> (Abdominal pain, R104X) -> (Fever, R509)
4	(Neurological disorders, R519) -> (Leg swelling / pain, I802) -> (Neurological disorders, R298) -> (Neurological disorders, R298)
4	(Poisoning, T509) -> (Poisoning, F190) -> (Poisoning, F190) -> (Fever, L089)
4	(Chest pain, R074) -> (Chest pain, I499) -> (Neurological disorders, I489) -> (Headache, M542)
4	(Flank pain, N129) -> (Flank pain, N390) -> (Hip injury, M706) -> (Leg swelling / pain, M199)
4	(Difficulty breathing, I509) -> (Hip injury, S700) -> (Leg swelling / pain, R224) -> (Difficulty breathing, R060)
4	(Arrhythmia, R060) -> (Leg swelling / pain, R224) -> (Leg swelling / pain, R589) -> (Neurological disorders, I619)
4	(Difficulty breathing, I509) -> (Difficulty breathing, I509) -> (Difficulty breathing, I509) -> (Difficulty breathing, I509)
4	(Chest pain, R509) -> (Abdominal pain, R104X) -> (Flank pain, M791) -> (Flank pain, M549)
4	(Abdominal pain, R104X) -> (Difficulty breathing, R074) -> (Chest pain, R074) -> (Chest pain, R074)
4	(Difficulty breathing, J209) -> (Chest pain, R060) -> (Difficulty breathing, J441) -> (Difficulty breathing, J441)
4	(Chest pain, R074) -> (Chest pain, R060) -> (Difficulty breathing, R074) -> (Flank pain, S301)
4	(Dizziness, I489) -> (Nausea / vomiting, R429) -> (Chest pain, R074) -> (Chest pain, R074)
4	(Chest injury, R529) -> (Difficulty breathing, R060) -> (Difficulty breathing, R060) -> (Back pain, M545)
4	(Abdominal pain, R104X) -> (Abdominal pain, R103) -> (Abdominal pain, R104X) -> (Abdominal pain, R104X)
4	(KAD trouble, T818) -> (KAD trouble, Z019) -> (KAD trouble, N390) -> (Fever, NA)
4	(Abdominal pain, K802) -> (Abdominal pain, K802) -> (Abdominal pain, R104X) -> (Headache, R519)
4	(Back injury, M549) -> (Back pain, S335) -> (Back pain, M549) -> (Abdominal pain, R104X)
4	(Difficulty breathing, R060) -> (Leg swelling / pain, R224) -> (Leg swelling / pain, I801) -> (Difficulty breathing, G359)
4	(Difficulty breathing, R529) -> (Back pain, R529) -> (Wound infection, Z711) -> (Lump in the abdomen / groin, N619)
4	(Flank pain, D735) -> (Fever, B999) -> (Allergic reaction, L270) -> (Allergic reaction, R219)
4	(Back pain, M545) -> (Abdominal pain, R103) -> (Back pain, Z711) -> (Back pain, S202)
4	(Knee injury, M220) -> (Back pain, M545) -> (Back pain, M545) -> (Rectal problems (incl. Fk), L029)
4	(Chest pain, R074) -> (Chest pain, R002) -> (Chest pain, R074) -> (Arrhythmia, R002)
4	(Fever, R104X) -> (Leg swelling / pain, F102A) -> (Abdominal pain, Q644) -> (Poisoning, M796H)
4	(Abdominal pain, R104X) -> (Abdominal pain, R104X) -> (Flank pain, M549) -> (Back pain, M545)
4	(KAD trouble, Z466) -> (KAD trouble, Z466) -> (KAD trouble, Z466) -> (Urinary voice, Z466)
4	(Difficulty breathing, R071) -> (Difficulty breathing, I269) -> (Fever, R509) -> (Sore throat / swelling, J029)
4	(Abdominal pain, Z711) -> (Abdominal pain, K590) -> (Abdominal pain, R104X) -> (Abdominal pain, Z711)
4	(Fainting, R571) -> (Diarrhea, NA) -> (Dizziness, H811) -> (Dizziness, R429)
4	(Abdominal pain, K625) -> (Abdominal pain, K628) -> (Ostomy discomfort, K590) -> (Fainting, R559)
4	(Abdominal pain, R104X) -> (Abdominal pain, T814) -> (Wound infection, L024) -> (Wound infection, L089)
4	(Knee injury, M796G) -> (Leg swelling / pain, M796G) -> (Leg swelling / pain, M254G) -> (Knee injury, NA)
4	(Shoulder injury, S430) -> (Shoulder injury, M244B) -> (Shoulder injury, M244B) -> (Shoulder injury, S430)
4	(Fainting, R559) -> (Dizziness, R429) -> (Dizziness, R429) -> (Dizziness, R429)
4	(High blood pressure, I109) -> (High blood pressure, R539) -> (High blood pressure, I109) -> (Chest pain, R060)
4	(Difficulty breathing, Z711) -> (Abdominal pain, R104) -> (Ankle / foot injury, S8280) -> (Ankle / foot injury, S8280)
4	(Difficulty breathing, R060) -> (Difficulty breathing, R224) -> (Difficulty breathing, R060) -> (Difficulty breathing, R060)
4	(Neurological disorders, G209) -> (Chest injury, R104) -> (Neurological disorders, G209) -> (General weakness, M549)
4	(Neurological disorders, R298) -> (Urinary voice, R339) -> (Urinary voice, R339) -> (Wound injury, T810)
4	(Leg swelling / pain, M796F) -> (Femoral injury, S721) -> (Hip injury, R529) -> (Wound infection, L022)
4	(Flank pain, N201) -> (Flank pain, R104X) -> (Chest pain, R519) -> (Chest pain, R074)
4	(Back pain, M549) -> (Difficulty breathing, J441) -> (Difficulty breathing, J441) -> (Difficulty breathing, J449)
4	(Abdominal pain, NA) -> (Abdominal pain, K819) -> (Urinary voice, Z466) -> (Leg swelling / pain, M796G)
4	(Fainting, R559) -> (Back pain, M549) -> (Back pain, R559) -> (General weakness, J189)
4	(Headache, R519) -> (General weakness, J909) -> (Leg swelling / pain, M796G) -> (Leg swelling / pain, I802)
4	(Back pain, M544) -> (Back pain, M549) -> (Dizziness, R798) -> (Back pain, M544)
4	(Elbow injury, M796C) -> (Difficulty breathing, R060) -> (Difficulty breathing, R098) -> (Difficulty breathing, J690)
4	(Chest pain, R074) -> (Headache, I109) -> (Poisoning, R410) -> (General weakness, Z711)
4	(Flank pain, R104X) -> (Flank pain, N201) -> (Flank pain, R104X) -> (Flank pain, R104X)
4	(Chest pain, J040) -> (Back injury, S300) -> (Knee injury, M796G) -> (Difficulty breathing, M796G)
4	(Abdominal pain, R104X) -> (Abdominal pain, R104X) -> (Abdominal pain, R104X) -> (Flank pain, N201)
4	(Head injury, S008) -> (Trauma, S517) -> (Difficulty breathing, R070) -> (Sore throat / swelling, R529)
4	(Chest pain, N200) -> (Abdominal pain, R104X) -> (Leg swelling / pain, M796G) -> (Flank pain, R104X)
4	(Chest pain, R104X) -> (Difficulty breathing, N390) -> (Urinary tract problems, N390) -> (Difficulty breathing, R060)
4	(Fainting, R559) -> (General weakness, R559) -> (General weakness, R539) -> (Poisoning, T509)
4	(Neck pain, R529) -> (Rectal problems (incl. Fk), K649) -> (Neck injury, S134) -> (Abdominal pain, R104)
4	(Arrhythmia, I489) -> (Shoulder injury, M754) -> (Shoulder injury, M754) -> (Dizziness, R429)
4	(Back pain, S300) -> (Headache, R519) -> (Headache, R519) -> (Neurological disorders, I639)
4	(Arrhythmia, R002) -> (Chest pain, R073) -> (Arrhythmia, R002) -> (Arrhythmia, R074)
4	(Wound infection, L024) -> (Wound infection, L024) -> (Abdominal pain, N201) -> (Chest pain, K219)
4	(General weakness, R429) -> (Dizziness, G912) -> (Neurological disorders, R429) -> (Headache, R519)
4	(Leg swelling / pain, M796H) -> (Leg swelling / pain, I702A) -> (Leg swelling / pain, R224) -> (Leg swelling / pain, R224)
4	(Chest pain, R073) -> (Chest pain, R074) -> (Chest pain, R529) -> (Chest pain, R074)
4	(Leg swelling / pain, R224) -> (Leg swelling / pain, R224) -> (Nausea / vomiting, R119A) -> (General weakness, R119A)
4	(Wrist / hand injury, S620) -> (Wrist / hand injury, Z467) -> (Cramps, R298) -> (Wound injury, S519)
4	(Abdominal pain, R104X) -> (Abdominal pain, N201) -> (Abdominal pain, N201) -> (Back pain, M549)
4	(Headache, G439) -> (Headache, G439) -> (Headache, R519) -> (Back pain, M545)
4	(Chest pain, R074) -> (Difficulty breathing, J101) -> (Headache, G442) -> (Difficulty breathing, R060)
4	(Leg swelling / pain, R223) -> (Leg swelling / pain, R223) -> (Leg swelling / pain, R223) -> (Leg swelling / pain, R223)
4	(Head injury, S008) -> (Back pain, S300) -> (Neurological disorders, R298) -> (Neurological disorders, R298)
4	(Leg swelling / pain, R609) -> (Leg swelling / pain, R609) -> (Wound infection, I702) -> (Wound infection, R529)
4	(Rectal problems (incl. Fk), T888) -> (Allergic reaction, L299) -> (Abdominal pain, R104X) -> (Abdominal pain, R104)
4	(Back pain, R202) -> (Wound infection, Z090) -> (Back injury, M549) -> (Back pain, R529)
4	(Abdominal pain, Z711) -> (Flank pain, N201) -> (Flank pain, N201) -> (Flank pain, Z711)
4	(Rectal problems (incl. Fk), R559) -> (General weakness, R559) -> (Chest pain, R074) -> (Abdominal pain, R104X)
4	(Chest pain, R073) -> (Chest pain, R101) -> (Chest pain, R101) -> (Abdominal pain, R101)
4	(KAD trouble, R509) -> (KAD trouble, Z466) -> (KAD trouble, Z466) -> (KAD trouble, Z466)
4	(Chest pain, R074) -> (Chest pain, R074) -> (Difficulty breathing, R060) -> (General weakness, Z711)
4	(Chest pain, R059) -> (Difficulty breathing, J409) -> (Dizziness, R429) -> (Neurological disorders, R298)
4	(Abdominal pain, R104X) -> (Abdominal pain, R104X) -> (Abdominal pain, R104X) -> (Abdominal pain, R104X)
4	(Difficulty breathing, J069) -> (Difficulty breathing, R298) -> (Abdominal pain, R104X) -> (Abdominal pain, R104X)
4	(Cramps, R568X) -> (Hip injury, S763) -> (Hip injury, NA) -> (Ankle / foot injury, S763)
4	(Abdominal pain, R104) -> (Leg swelling / pain, M796G) -> (Leg swelling / pain, M791H) -> (Ankle / foot injury, M796H)
4	(Neck pain, M548) -> (Dizziness, R429) -> (Arrhythmia, R104X) -> (Burn, T211)
4	(Abdominal pain, R104X) -> (Trauma, I109) -> (Trauma, M542) -> (Back injury, S3210)
4	(Shoulder injury, S400) -> (Shoulder injury, S400) -> (Shoulder injury, M796B) -> (Head injury, S018)
4	(Abdominal pain, R104X) -> (Abdominal pain, R104X) -> (Abdominal pain, R104X) -> (Abdominal pain, K590)
4	(Poisoning, F100) -> (Poisoning, T424) -> (Head injury, S009) -> (Poisoning, F100)
4	(Wrist / hand injury, S5250) -> (Wrist / hand injury, S5250) -> (Wrist / hand injury, S5250) -> (Plaster control, Z467)
4	(Nausea / vomiting, R119) -> (Difficulty breathing, R060) -> (Difficulty breathing, Z711) -> (Nausea / vomiting, R119)
4	(Chest pain, R074) -> (Chest pain, R073) -> (Arrhythmia, R074) -> (Chest pain, R074)
4	(Chest pain, R060) -> (Deviating lab, E876) -> (Leg swelling / pain, M796) -> (Leg swelling / pain, Z711)
4	(Chest pain, R074) -> (General weakness, N390) -> (Difficulty breathing, T887) -> (General weakness, E162)
4	(General weakness, R519) -> (Abdominal pain, R104X) -> (Abdominal pain, R104X) -> (Leg swelling / pain, M796G)
4	(Flank pain, R104X) -> (Ankle / foot injury, S860) -> (Lower leg injury, R224) -> (Lower leg injury, I802)
4	(Chest pain, R074) -> (Chest pain, R074) -> (Back pain, M485) -> (Difficulty breathing, R060)
4	(Head injury, S018) -> (Wound injury, S018) -> (Head injury, Z043) -> (Reduced alertness, R401)
4	(Allergic reaction, L500) -> (Allergic reaction, R232) -> (Allergic reaction, Z038A) -> (Self-inflicted damage, S517)
4	(Abdominal pain, R104X) -> (Abdominal pain, K579) -> (Abdominal pain, R104X) -> (Abdominal pain, R104X)
4	(Blood in urine, R319) -> (KAD trouble, Z466) -> (KAD trouble, R319) -> (Blood in urine, R319)
4	(Difficulty breathing, J069) -> (Difficulty breathing, R298) -> (Difficulty breathing, Z038) -> (Abdominal pain, R104X)
4	(Head injury, S009) -> (Head injury, S009) -> (Head injury, F072) -> (Chest pain, R074)
4	(Diarrhea, A099) -> (Wrist / hand injury, S600) -> (Wrist / hand injury, S6260) -> (Plaster control, S6260)
4	(Back pain, R208) -> (Leg swelling / pain, M796G) -> (Leg swelling / pain, M796G) -> (Leg swelling / pain, M796G)
4	(Difficulty breathing, R060) -> (Difficulty breathing, I509) -> (General weakness, F419) -> (Leg swelling / pain, M712)
4	(Flank pain, R104X) -> (Flank pain, N201) -> (Abdominal pain, N201) -> (Flank pain, R104X)
4	(Headache, R519) -> (Neurological disorders, G442) -> (Arrhythmia, R002) -> (Dizziness, H811)
4	(Leg swelling / pain, M100H) -> (Leg swelling / pain, M100H) -> (Ankle / foot injury, M100H) -> (Neck pain, M139)
4	(Abdominal pain, R104X) -> (Allergic reaction, T782) -> (Knee injury, S800) -> (Knee injury, M796G)
4	(Neurological disorders, R202) -> (Neurological disorders, R202) -> (Leg swelling / pain, R224) -> (Leg swelling / pain, M796G)
4	(Trauma, S824) -> (Ankle / foot injury, S824) -> (Abdominal pain, R104X) -> (Abdominal pain, R104X)
4	(Flank pain, R104X) -> (Flank pain, R104X) -> (Flank pain, R104X) -> (Flank pain, R104X)
4	(Leg swelling / pain, R224) -> (Leg swelling / pain, R224) -> (Ankle / foot injury, R224) -> (Leg swelling / pain, M100H)
4	(Chest pain, R529) -> (Abdominal pain, R229) -> (Abdominal pain, Z711) -> (Abdominal pain, R104X)
4	(Allergic reaction, T780) -> (Chest pain, Z038) -> (Neurological disorders, R519) -> (Headache, R519)
4	(Chest pain, R104X) -> (Abdominal pain, K802) -> (Trauma, R104X) -> (Difficulty breathing, I269)
4	(Dizziness, R429) -> (Chest pain, R074) -> (Dizziness, H811) -> (Trauma, S5250)
4	(Wound infection, L089) -> (Wrist / hand injury, L089) -> (Head injury, S060) -> (Head injury, F072)
4	(KAD trouble, Z466) -> (Leg swelling / pain, M796G) -> (KAD trouble, Z466) -> (KAD trouble, Z466)
4	(Arrhythmia, R002) -> (Arrhythmia, R002) -> (Arrhythmia, I471) -> (Arrhythmia, I471)
4	(Chest pain, R529) -> (Chest pain, R074) -> (Chest pain, R074) -> (Chest pain, R074)
4	(Poisoning, S018) -> (Poisoning, T509) -> (Poisoning, T509) -> (General weakness, R539)
4	(Hip injury, M796F) -> (Difficulty breathing, J159) -> (Difficulty breathing, R059) -> (Abdominal pain, R104X)
4	(Trauma, S2200) -> (Back injury, S2200) -> (Back injury, M549) -> (Chest pain, R073)
4	(Leg swelling / pain, R224) -> (Leg swelling / pain, R224) -> (Leg swelling / pain, R224) -> (Leg swelling / pain, R224)
4	(Back pain, R529) -> (Back pain, M549) -> (Blood in urine, N390) -> (Flank pain, R529)
4	(Wrist / hand injury, S5250) -> (General weakness, G209) -> (Wrist / hand injury, M796C) -> (Plaster control, S5250)
4	(Difficulty breathing, J469) -> (Leg swelling / pain, R224) -> (Leg swelling / pain, R600C) -> (Difficulty breathing, J101)
4	(Genital disorders, N459) -> (Genital disorders, N509) -> (Genital disorders, N459) -> (Genital disorders, N459)
4	(High blood pressure, I109) -> (Head injury, S626) -> (Wrist / hand injury, S6260) -> (Shoulder injury, M796B)
4	(Chest pain, R002) -> (Dizziness, I499) -> (Dizziness, M542) -> (Dizziness, G442)
4	(Chest pain, R074) -> (Chest pain, R074) -> (Chest pain, R074) -> (Abdominal pain, R104X)
4	(Chest pain, R073) -> (Chest pain, R074) -> (Leg swelling / pain, R074) -> (Leg swelling / pain, M546)
4	(Arrhythmia, R060) -> (Difficulty breathing, R060) -> (Difficulty breathing, R074) -> (Difficulty breathing, R429)
4	(Leg swelling / pain, R599) -> (Allergic reaction, T784) -> (Allergic reaction, T784) -> (Allergic reaction, Z048)
4	(General weakness, R410) -> (Headache, R539) -> (General weakness, Z711) -> (General weakness, Z711)
4	(Neurological disorders, R568X) -> (Neurological disorders, R298) -> (Ankle / foot injury, R224) -> (Wound infection, R224)
4	(Abdominal pain, R104X) -> (Abdominal pain, R104X) -> (Chest pain, R101) -> (Abdominal pain, R104X)
4	(Abdominal pain, R104X) -> (Flank pain, R104X) -> (Urinary tract problems, M548) -> (Back pain, M510K)
4	(Chest pain, N309) -> (Abdominal pain, R104X) -> (Chest pain, R074) -> (Chest pain, R074)
4	(Arrhythmia, I489) -> (Arrhythmia, I489) -> (Knee injury, M796G) -> (Back injury, S300)
4	(Abdominal pain, R104X) -> (Gastrointestinal bleeding, R529) -> (Abdominal pain, R104X) -> (Wound infection, T819)
4	(Headache, Z711) -> (Headache, R519) -> (Chest pain, F410) -> (Chest pain, R074)
4	(Wound infection, T814) -> (Genital disorders, R104X) -> (Abdominal pain, R104X) -> (Fever, R104X)
4	(Ankle / foot injury, T814) -> (Leg swelling / pain, M142) -> (Wound infection, M894) -> (Wound infection, R238B)
4	(Abdominal pain, R104X) -> (Abdominal pain, M940) -> (Chest pain, R104X) -> (Abdominal pain, R104X)
4	(Leg swelling / pain, I803) -> (Abdominal pain, K579) -> (Flank pain, M549) -> (Neurological disorders, G454)
4	(Neurological disorders, R202) -> (Neurological disorders, F410) -> (Headache, R519) -> (Headache, R539)
4	(Chest pain, R074) -> (Head injury, R519) -> (Neurological disorders, R568) -> (Chest pain, R073)
4	(Dizziness, R519) -> (Leg swelling / pain, R224) -> (Leg swelling / pain, M712) -> (Leg swelling / pain, M796F)
4	(Flank pain, N200) -> (Headache, Z711) -> (Headache, R519) -> (Headache, R519)
4	(Leg swelling / pain, M796H) -> (Gastrointestinal bleeding, R104X) -> (Abdominal pain, R104X) -> (Abdominal pain, R104X)
4	(Head injury, S008) -> (Chest pain, M791) -> (Chest pain, R073) -> (Chest pain, R074)
4	(Abdominal pain, K579) -> (Chest pain, R074) -> (Abdominal pain, K579) -> (Fever, N109)
4	(Cramps, R568X) -> (Trauma, S060) -> (Cramps, S060) -> (Cramps, G409)
4	(Lump in the abdomen / groin, Z038) -> (Deviating lab, E875) -> (Hip injury, S700) -> (Hip injury, S3280)
4	(Gastrointestinal bleeding, K922) -> (Gastrointestinal bleeding, K625) -> (Leg swelling / pain, L309G) -> (Leg swelling / pain, L309G)
4	(Flank pain, N201) -> (Abdominal pain, N201) -> (Urinary voice, K590) -> (Flank pain, N201)
4	(Chest pain, R074) -> (Chest pain, Z711) -> (Abdominal pain, N201) -> (Abdominal pain, R104X)
4	(Allergic reaction, L500) -> (Leg swelling / pain, M796G) -> (Fainting, R559) -> (Headache, NA)
4	(Chest pain, R104X) -> (Abdominal pain, K297) -> (Dizziness, R429) -> (Neurological disorders, R429)
4	(Abdominal pain, R104X) -> (Abdominal pain, R100) -> (Abdominal pain, R100) -> (Rectal problems (incl. Fk), R104X)
4	(Hip injury, M796) -> (Femoral injury, Z090) -> (Leg swelling / pain, R529) -> (Allergic reaction, T782A)
4	(Abdominal pain, R101) -> (Head injury, S010) -> (Wrist / hand injury, M796D) -> (Chest pain, R074)
4	(Abuse, S001) -> (Neurological disorders, R202) -> (Abdominal pain, K528) -> (Abdominal pain, R104X)
4	(Arrhythmia, I480) -> (Arrhythmia, R002) -> (Arrhythmia, R002) -> (Arrhythmia, I499)
4	(Poisoning, F102X) -> (Chest pain, R074) -> (Fainting, Z711) -> (Poisoning, F100)
4	(Difficulty breathing, J469) -> (Leg swelling / pain, R224) -> (Difficulty breathing, R224) -> (Leg swelling / pain, R529)
4	(Rectal problems (incl. Fk), L050) -> (Rectal problems (incl. Fk), R509) -> (General weakness, R509) -> (Rectal problems (incl. Fk), Z090)
4	(Urinary voice, N309) -> (Urinary voice, R339) -> (KAD trouble, Z466) -> (KAD trouble, R339)
4	(Back pain, M549) -> (Chest pain, R074) -> (Chest injury, R074) -> (Chest pain, R074)
4	(High blood pressure, I109) -> (Dizziness, R429) -> (Neurological disorders, R429) -> (High blood pressure, I109)
4	(Knee injury, S810) -> (Abdominal pain, R104X) -> (Abdominal pain, R104X) -> (Abdominal pain, R104X)
4	(Back pain, R529) -> (Back pain, M511) -> (Back pain, M512) -> (Neurological disorders, R203)
4	(Wound infection, L022) -> (Wound infection, T814) -> (Neurological disorders, Z711) -> (Neurological disorders, Z711)
4	(Chest pain, Z711) -> (Chest pain, M796G) -> (Back pain, M255G) -> (General weakness, R074)
4	(Allergic reaction, L500) -> (Hip injury, R520) -> (Wound infection, Z090) -> (Abdominal pain, R104X)
4	(Leg swelling / pain, Z711) -> (Leg swelling / pain, S927) -> (Urinary tract problems, R104X) -> (Difficulty breathing, R060)
4	(Difficulty breathing, B349) -> (Difficulty breathing, B349) -> (Wrist / hand injury, S600) -> (Rash, R219)
4	(Wound injury, S011) -> (Leg swelling / pain, R224) -> (Leg swelling / pain, R224) -> (Leg swelling / pain, R224)
4	(Abdominal pain, K590) -> (Urinary voice, R339) -> (Urinary voice, R339) -> (Urinary voice, R339)
4	(Leg swelling / pain, Z711) -> (Leg swelling / pain, R224) -> (Leg swelling / pain, R224) -> (Lump in the abdomen / groin, T814)
4	(Wound injury, S015) -> (Leg swelling / pain, S700) -> (Elbow injury, S510) -> (Wound injury, T793)
4	(Flank pain, R104) -> (Flank pain, R104X) -> (Flank pain, R104X) -> (Flank pain, N201)
4	(Chest pain, R074) -> (Chest pain, R074) -> (Chest pain, M549) -> (Fever, J159)
4	(Urinary voice, Z466) -> (Urinary voice, R339) -> (Urinary voice, R339) -> (Urinary voice, R339)
4	(Forearm injury, S500) -> (Flank pain, N201) -> (Flank pain, N201) -> (Flank pain, R104X)
4	(Wound injury, S011) -> (Poisoning, S011) -> (Poisoning, F100) -> (Head injury, S099)
4	(Knee injury, M796G) -> (Knee injury, Z966G) -> (Knee injury, T810) -> (Knee injury, R224)
4	(Knee injury, M233) -> (Chest pain, R074) -> (Visual impairment / Eye damage, H059) -> (Hip injury, S700)
4	(Chest pain, R074) -> (Abdominal pain, R104X) -> (Abdominal pain, R104X) -> (Abdominal pain, R104X)
4	(Neurological disorders, Z019) -> (Abdominal pain, R104X) -> (Abdominal pain, R101) -> (Abdominal pain, R101)
4	(Chest pain, R074) -> (Flank pain, R104X) -> (Back pain, M549) -> (Abdominal pain, R104X)
4	(Leg swelling / pain, R224) -> (Leg swelling / pain, M796F) -> (Leg swelling / pain, R224) -> (Neurological disorders, R202)
4	(Knee injury, S836) -> (Leg swelling / pain, S761) -> (Leg swelling / pain, R224) -> (Leg swelling / pain, R224)
4	(Abdominal pain, R104X) -> (Abdominal pain, K590) -> (Abdominal pain, R104X) -> (Abdominal pain, R938)
4	(Difficulty breathing, R060) -> (Chest pain, R074) -> (Genital disorders, R799) -> (Difficulty breathing, R060)
4	(Abdominal pain, K590) -> (Abdominal pain, R104X) -> (Abdominal pain, N390) -> (Abdominal pain, R101)
4	(Difficulty breathing, R059) -> (Difficulty breathing, R059) -> (Leg swelling / pain, R600C) -> (Leg swelling / pain, A269)
4	(Abdominal pain, R119) -> (Chest pain, R074) -> (Headache, R529) -> (Headache, R519)
4	(Difficulty breathing, R509) -> (Difficulty breathing, Z711) -> (Fever, R539) -> (Fever, NA)
4	(Back pain, M544) -> (Leg swelling / pain, M544) -> (Leg swelling / pain, M796) -> (Back pain, M511K)
4	(Lump in the abdomen / groin, S310) -> (Lump in the abdomen / groin, T818) -> (Abuse, T741) -> (Rectal problems (incl. Fk), Z488)
4	(Allergic reaction, Z711) -> (Abdominal pain, R104) -> (Abdominal pain, R104X) -> (Headache, R519)
4	(Chest pain, R074) -> (Abdominal pain, K802) -> (Dizziness, R429) -> (Hip injury, M548)
4	(Head injury, S009) -> (Poisoning, F100) -> (Abuse, T741) -> (Leg swelling / pain, I802)
3	(General weakness, R509) -> (Difficulty breathing, I509) -> (Gastrointestinal bleeding, K920)
3	(Difficulty breathing, S2240) -> (Fever, A469) -> (General weakness, A469)
3	(Chest pain, K590) -> (Difficulty breathing, R060) -> (Chest pain, Z711)
3	(Chest pain, R074) -> (Chest pain, R074) -> (Chest pain, R074)
3	(General weakness, T689) -> (Hip injury, S7200) -> (General weakness, R539)
3	(Chest pain, R074) -> (Chest pain, J960) -> (Difficulty breathing, J9609)
3	(Difficulty breathing, I509) -> (Difficulty breathing, R060) -> (Difficulty breathing, R060)
3	(Chest pain, I309) -> (General weakness, R539) -> (Chest pain, R074)
3	(Difficulty breathing, J441) -> (Difficulty breathing, R060) -> (Fever, A469)
3	(Hip injury, S700) -> (Leg swelling / pain, M796F) -> (Leg swelling / pain, S300)
3	(Difficulty breathing, I509) -> (Difficulty breathing, R060) -> (Hip injury, M796F)
3	(Back pain, M549) -> (Back pain, R104X) -> (Urinary voice, N483)
3	(Gastrointestinal bleeding, K920) -> (Probe / PEG problem, T855) -> (Fever, R119B)
3	(Head injury, S011) -> (Wrist / hand injury, S5250) -> (Leg swelling / pain, R029X)
3	(Difficulty breathing, R074) -> (Chest pain, I209) -> (Chest pain, R074)
3	(Back pain, S221) -> (Back pain, S300) -> (Abdominal pain, R104X)
3	(Difficulty breathing, J441) -> (Difficulty breathing, J441) -> (Difficulty breathing, R060)
3	(General weakness, R539) -> (Back injury, S220) -> (Neurological disorders, R470)
3	(Abdominal pain, K379) -> (Abdominal pain, R509) -> (Chest pain, I309)
3	(Abdominal pain, R104X) -> (Abdominal pain, N201) -> (Abdominal pain, R104X)
3	(Gastrointestinal bleeding, K625) -> (Fainting, K922) -> (Fainting, K922)
3	(Neurological disorders, R298) -> (General weakness, I959) -> (Nausea / vomiting, R119B)
3	(Difficulty breathing, J189) -> (Difficulty breathing, I509) -> (Nausea / vomiting, K529W)
3	(Wound infection, L089) -> (Head injury, R559) -> (Fainting, R539)
3	(Ankle / foot injury, L031) -> (Ankle / foot injury, L031) -> (Wound injury, L024)
3	(Difficulty breathing, J469) -> (Difficulty breathing, J385) -> (Chest pain, R074)
3	(General weakness, D649) -> (Fever, R509) -> (General weakness, R539)
3	(Difficulty breathing, R104) -> (Abdominal pain, K851) -> (Abdominal pain, R104X)
3	(General weakness, R739) -> (Arrhythmia, I489) -> (Skin infection, Z711)
3	(Gastrointestinal bleeding, K625) -> (Gastrointestinal bleeding, S366) -> (Gastrointestinal bleeding, K920)
3	(Difficulty breathing, R060) -> (Difficulty breathing, E662) -> (Difficulty breathing, J960)
3	(Difficulty breathing, R539) -> (Blood in urine, R319) -> (Deviating lab, D649)
3	(Fever, A499) -> (Head injury, S099) -> (Fainting, I350)
3	(Arrhythmia, R074) -> (Chest pain, R074) -> (Arrhythmia, I489)
3	(Abdominal pain, N309) -> (Abdominal pain, R104X) -> (Abdominal pain, R104X)
3	(Neurological disorders, G442) -> (Dizziness, G442) -> (Neurological disorders, R519)
3	(Arrhythmia, I489) -> (Difficulty breathing, I489) -> (Arrhythmia, I481)
3	(Chest pain, R001) -> (Abdominal pain, R539) -> (Difficulty breathing, S270)
3	(Back pain, M549) -> (Back pain, M549) -> (Back pain, M549)
3	(Abdominal pain, K567) -> (Abdominal pain, R509) -> (Difficulty breathing, R104X)
3	(Abdominal pain, R104X) -> (Abdominal pain, I269) -> (Difficulty breathing, I269)
3	(Knee injury, M796G) -> (Knee injury, S836) -> (Flank pain, R104X)
3	(Abdominal pain, K567) -> (Deviating lab, N179) -> (Abdominal pain, K567)
3	(Chest pain, R429) -> (Dizziness, R429) -> (Chest pain, R074)
3	(Cramps, R568X) -> (Neurological disorders, G459) -> (Neurological disorders, R298)
3	(Difficulty breathing, R060) -> (Difficulty breathing, R060) -> (Difficulty breathing, R060)
3	(Fainting, R559) -> (General weakness, NA) -> (General weakness, R539)
3	(Arrhythmia, I481) -> (Arrhythmia, I489) -> (Arrhythmia, I489)
3	(Neurological disorders, G459) -> (Back injury, S300) -> (Abdominal pain, R104X)
3	(Difficulty breathing, R509) -> (Difficulty breathing, J441) -> (Fainting, R559)
3	(Abdominal pain, R104X) -> (Abdominal pain, R104X) -> (Abdominal pain, K561)
3	(Abdominal pain, R104X) -> (Wrist / hand injury, S5260) -> (Difficulty breathing, J459)
3	(Arrhythmia, I493) -> (Arrhythmia, I489) -> (Arrhythmia, R002)
3	(Gastrointestinal bleeding, R539) -> (General weakness, R539) -> (Abdominal pain, R104X)
3	(Chest pain, R074) -> (Chest pain, R074) -> (Chest pain, R060)
3	(Chest pain, M791) -> (General weakness, R119) -> (General weakness, R119)
3	(Self-inflicted damage, Z915) -> (Self-inflicted damage, E877) -> (Nausea / vomiting, R119)
3	(General weakness, R194) -> (Chest pain, R073) -> (Abdominal pain, R104X)
3	(Neurological disorders, R298) -> (Dizziness, R429) -> (Lower leg injury, S823)
3	(Head injury, S099) -> (Fainting, R559) -> (Hip injury, S7200)
3	(Dizziness, I620) -> (Headache, R539) -> (Disorientation, R410)
3	(Difficulty breathing, I509) -> (Chest pain, R074) -> (Difficulty breathing, J909)
3	(KAD trouble, L022) -> (Head injury, R559) -> (Head injury, R559)
3	(Mental illness, R458) -> (Neurological disorders, R298) -> (Leg swelling / pain, R224)
3	(Fainting, Z048) -> (Wound infection, R529) -> (Wound infection, R529)
3	(Fever, R509) -> (Genital disorders, K610) -> (Leg swelling / pain, M704)
3	(Back pain, R529) -> (Chest pain, R104X) -> (Fever, R509)
3	(Abdominal pain, R104X) -> (Abdominal pain, R104X) -> (Abdominal pain, R104X)
3	(General weakness, R539) -> (Leg swelling / pain, L849) -> (Chest pain, R074)
3	(Leg swelling / pain, R224) -> (Leg swelling / pain, R224) -> (Abdominal pain, R104)
3	(Difficulty breathing, R060) -> (General weakness, H819) -> (Difficulty breathing, R060)
3	(Fainting, R559) -> (General weakness, B029) -> (General weakness, N390)
3	(Ostomy discomfort, K564) -> (Abdominal pain, R104X) -> (Abdominal pain, K567)
3	(Neurological disorders, H539) -> (Wound infection, A499) -> (General weakness, R539)
3	(Deviating lab, N178) -> (Wrist / hand injury, R229) -> (Forearm injury, R229)
3	(Chest pain, I489) -> (Difficulty breathing, I489) -> (Chest pain, R074)
3	(Leg swelling / pain, I489) -> (Deviating lab, D649) -> (Leg swelling / pain, N179)
3	(Deviating lab, R799) -> (Head injury, S060) -> (Difficulty breathing, I509)
3	(Poisoning, T509) -> (Shoulder injury, S430) -> (Poisoning, F190)
3	(Reduced alertness, R509) -> (Fever, R509) -> (Blood in urine, T835)
3	(Back pain, M548) -> (Gastrointestinal bleeding, R119B) -> (Deviating lab, R060)
3	(Difficulty breathing, R060) -> (Abdominal pain, M549) -> (Difficulty breathing, J909)
3	(Abdominal pain, R104X) -> (Chest pain, R101) -> (Abdominal pain, R104X)
3	(Fever, R509) -> (Fever, NA) -> (Fever, NA)
3	(Poisoning, Z711) -> (Mental illness, F190) -> (Poisoning, T509)
3	(Gastrointestinal bleeding, NA) -> (General weakness, D649) -> (Gastrointestinal bleeding, K921)
3	(Chest pain, R104X) -> (Abdominal pain, NA) -> (Abdominal pain, R104X)
3	(Rectal problems (incl. Fk), K922) -> (Gastrointestinal bleeding, K625) -> (Gastrointestinal bleeding, K625)
3	(Shoulder injury, S4210) -> (Trauma, J942) -> (Back injury, S327)
3	(Abdominal pain, R104X) -> (Difficulty breathing, J189) -> (Difficulty breathing, J069)
3	(Hip injury, S721) -> (Poisoning, N309) -> (Fainting, R001)
3	(Abdominal pain, R104X) -> (Head injury, S3200) -> (Knee injury, S3200)
3	(Arrhythmia, I489) -> (Back pain, M462) -> (Gastrointestinal bleeding, K922)
3	(Abuse, S009) -> (Wrist / hand injury, S009) -> (Poisoning, T509)
3	(Neck pain, M796B) -> (Arrhythmia, I489) -> (Fever, R509)
3	(Difficulty breathing, J449) -> (Hip injury, Z043) -> (Difficulty breathing, J441)
3	(General weakness, R104X) -> (Abdominal pain, K529) -> (Abdominal pain, K591)
3	(Back pain, M549) -> (Arrhythmia, I499) -> (Back pain, M549)
3	(Deviating lab, N179) -> (Leg swelling / pain, I509) -> (General weakness, R559)
3	(Abdominal pain, R104X) -> (Abdominal pain, R104X) -> (Abdominal pain, K572)
3	(Cramps, R568X) -> (Neurological disorders, R470) -> (Difficulty breathing, R060)
3	(Fever, N390) -> (Fainting, R559) -> (Abdominal / pelvic injury, K529W)
3	(Difficulty breathing, R060) -> (Difficulty breathing, J441) -> (Chest pain, R539)
3	(Wound infection, L024) -> (Leg swelling / pain, I702X) -> (Leg swelling / pain, R529)
3	(Femoral injury, S7200) -> (Deviating lab, D649) -> (Wound infection, L088)
3	(Fainting, R519) -> (Rectal problems (incl. Fk), K590) -> (Abdominal pain, K922)
3	(Urinary tract problems, N390) -> (Fever, NA) -> (Difficulty breathing, I269)
3	(Poisoning, T509) -> (Abdominal pain, Z048) -> (Fainting, R429)
3	(Rash, B029) -> (Leg swelling / pain, M796F) -> (Fever, N390)
3	(Flank pain, R104X) -> (Flank pain, N201) -> (Flank pain, N201)
3	(Abdominal pain, K519) -> (Abdominal pain, K581) -> (Abdominal pain, K519)
3	(General weakness, J909) -> (General weakness, R104X) -> (KAD trouble, R319)
3	(Difficulty breathing, J189) -> (Difficulty breathing, R060) -> (Difficulty breathing, R060)
3	(Shoulder injury, S4200) -> (Urinary voice, N132) -> (KAD trouble, Z466)
3	(Difficulty breathing, R060) -> (Difficulty breathing, R139) -> (Abdominal pain, R539)
3	(Leg swelling / pain, S009) -> (Fever, R401) -> (Difficulty breathing, R539)
3	(General weakness, J459) -> (Difficulty breathing, R060) -> (Deviating lab, R539)
3	(General weakness, N179) -> (Fever, R509) -> (Abdominal pain, R104X)
3	(Difficulty breathing, R060) -> (Shoulder injury, S4220) -> (Back pain, S4220)
3	(Fever, R508) -> (Arrhythmia, R000) -> (Deviating lab, D728)
3	(Chest pain, R104) -> (Difficulty breathing, R509) -> (Fever, R508)
3	(Knee injury, M907F) -> (Fever, R539) -> (Fever, J189)
3	(Reduced alertness, R401) -> (Deviating lab, Z038) -> (Disorientation, R539)
3	(Head injury, S009) -> (Neurological disorders, I639) -> (Difficulty breathing, R060)
3	(Chest pain, I489) -> (Chest pain, I489) -> (General weakness, R539)
3	(Disorientation, R410) -> (Disorientation, N179) -> (General weakness, R539)
3	(Arrhythmia, I489) -> (Arrhythmia, I484) -> (Chest pain, R071)
3	(Cooling, F100) -> (Poisoning, J189) -> (Poisoning, Z711)
3	(Neurological disorders, R471X) -> (General weakness, R559) -> (Deviating lab, R798)
3	(Abdominal pain, R104X) -> (Chest pain, R060) -> (Difficulty breathing, R060)
3	(Difficulty breathing, J441) -> (Chest pain, R074) -> (Chest pain, R074)
3	(Difficulty breathing, K922) -> (Nausea / vomiting, K922) -> (Fever, R119B)
3	(Fainting, M549) -> (Abdominal pain, K600) -> (Back pain, M542)
3	(Abdominal pain, R539) -> (Fainting, D649) -> (General weakness, R508)
3	(Difficulty breathing, I509) -> (Deviating lab, E871B) -> (Arrhythmia, I489)
3	(Difficulty breathing, I509) -> (Dizziness, R429) -> (General weakness, I109)
3	(Abdominal pain, R104X) -> (Abdominal pain, K800) -> (Abdominal pain, K810)
3	(Fever, N109) -> (Abdominal pain, K567) -> (Abdominal pain, K567)
3	(Difficulty breathing, R059) -> (Hip injury, R539) -> (General weakness, R539)
3	(Abdominal pain, K567) -> (Abdominal pain, K567) -> (Abdominal pain, R104X)
3	(Back pain, M548) -> (Fever, NA) -> (Fever, NA)
3	(Genital disorders, R229) -> (Fever, NA) -> (Abdominal pain, R104X)
3	(Poisoning, T509) -> (Poisoning, R458) -> (Poisoning, F190)
3	(Urinary voice, R339) -> (Fever, N390) -> (Fever, N390)
3	(Leg swelling / pain, R224) -> (Leg swelling / pain, I800) -> (Abdominal pain, K436)
3	(Abdominal pain, R104X) -> (Gastrointestinal bleeding, Z711) -> (Abdominal pain, K921)
3	(Abdominal pain, R104X) -> (Abdominal pain, K802) -> (Abdominal pain, R104)
3	(Abdominal pain, R104X) -> (Abdominal pain, R104) -> (Abdominal pain, R104X)
3	(Abdominal pain, K859) -> (Gastrointestinal bleeding, K922) -> (Fever, R509)
3	(General weakness, R410) -> (Disorientation, R410) -> (Reduced alertness, T509)
3	(Head injury, S011) -> (Difficulty breathing, R559) -> (General weakness, R572)
3	(Difficulty breathing, J469) -> (Difficulty breathing, J469) -> (Abdominal pain, K591)
3	(Deviating lab, R539) -> (Difficulty breathing, NA) -> (Fever, NA)
3	(General weakness, N390) -> (General weakness, R930) -> (Hip injury, S7200)
3	(Knee injury, M796G) -> (General weakness, R104X) -> (Chest pain, R074)
3	(Difficulty breathing, I509) -> (General weakness, I509) -> (Arrhythmia, R429)
3	(Shoulder injury, S400) -> (Fever, R509) -> (Deviating lab, N109)
3	(Difficulty breathing, R060) -> (Blood in urine, R319) -> (Difficulty breathing, R060)
3	(Arrhythmia, R539) -> (Chest pain, R559) -> (Dizziness, R429)
3	(Difficulty breathing, R539) -> (General weakness, R139) -> (Fever, NA)
3	(Leg swelling / pain, M254D) -> (Leg swelling / pain, M254D) -> (Leg swelling / pain, M796D)
3	(Difficulty breathing, R060) -> (Chest pain, R074) -> (High blood pressure, I109)
3	(Fever, R060) -> (Neurological disorders, Z033) -> (Fever, NA)
3	(Cramps, R568X) -> (Cramps, R568X) -> (Fever, R060)
3	(General weakness, R339) -> (Chest pain, R539) -> (Difficulty breathing, R060)
3	(Femoral injury, M796F) -> (Leg swelling / pain, M796F) -> (Nausea / vomiting, R104X)
3	(Knee injury, S800) -> (Abdominal pain, T182) -> (Abdominal pain, R104X)
3	(Knee injury, S8210) -> (Knee injury, T889) -> (Knee injury, Z988)
3	(Gastrointestinal bleeding, D649) -> (Gastrointestinal bleeding, N179) -> (Gastrointestinal bleeding, K922)
3	(Chest pain, R074) -> (Chest pain, I489) -> (Chest pain, R074)
3	(General weakness, R539) -> (Neurological disorders, R251) -> (General weakness, R539)
3	(Abdominal pain, K852) -> (Abdominal pain, K858) -> (Abdominal pain, K858)
3	(General weakness, R539) -> (Difficulty breathing, R509) -> (Visual impairment / Eye damage, H534)
3	(Chest pain, R074) -> (Back pain, R529) -> (Ankle / foot injury, S8250)
3	(Rectal problems (incl. Fk), K610) -> (Rectal problems (incl. Fk), K610) -> (Rectal problems (incl. Fk), R529)
3	(Head injury, R938) -> (Lump in the abdomen / groin, K658) -> (Abdominal pain, R104X)
3	(Leg swelling / pain, R509) -> (Abdominal pain, R170) -> (Nausea / vomiting, R179)
3	(Upper arm injury, M808) -> (Disorientation, C349C) -> (Difficulty breathing, R060)
3	(Fainting, R539) -> (Chest pain, R074) -> (Chest pain, R074)
3	(Difficulty breathing, R060) -> (Abdominal pain, K567) -> (Abdominal pain, R104X)
3	(Difficulty breathing, R059) -> (Abdominal pain, J189) -> (Difficulty breathing, J189)
3	(Difficulty breathing, I489) -> (Arrhythmia, I489) -> (Chest pain, R074)
3	(Abdominal pain, K921) -> (Gastrointestinal bleeding, K921) -> (Gastrointestinal bleeding, K920)
3	(Gastrointestinal bleeding, K590) -> (Nausea / vomiting, R119B) -> (Nausea / vomiting, R119B)
3	(Cramps, R568X) -> (Difficulty breathing, R104X) -> (Abdominal pain, K567)
3	(Neurological disorders, B999) -> (Chest pain, R074) -> (Deviating lab, R104)
3	(Abdominal pain, R104X) -> (Abdominal pain, K703) -> (Abdominal pain, R189)
3	(Abdominal pain, R104X) -> (Abdominal pain, R104X) -> (Abdominal pain, R104X)
3	(Neurological disorders, R298) -> (Neurological disorders, R298) -> (Wound injury, S011)
3	(General weakness, G459) -> (Abdominal pain, R104X) -> (Mental illness, Z711)
3	(General weakness, R539) -> (Arrhythmia, I442) -> (Chest pain, I214)
3	(Hip injury, S700) -> (General weakness, S065) -> (Reduced alertness, R298)
3	(General weakness, R298) -> (Fainting, R559) -> (General weakness, R298)
3	(Difficulty breathing, R060) -> (Leg swelling / pain, R060) -> (Difficulty breathing, R060)
3	(Chest pain, I200) -> (Chest pain, R073) -> (Chest pain, R074)
3	(Dizziness, R429) -> (Difficulty breathing, R298) -> (Difficulty breathing, R060)
3	(Arrhythmia, I489) -> (Arrhythmia, R002) -> (Chest pain, R074)
3	(Head injury, S1220) -> (Wound infection, S913) -> (Leg swelling / pain, M796F)
3	(Dizziness, R429) -> (Dizziness, R429) -> (Dizziness, H811)
3	(KAD trouble, T830) -> (General weakness, N179) -> (KAD trouble, Z466)
3	(Neurological disorders, R410) -> (General weakness, I509) -> (General weakness, R539)
3	(Cramps, R568X) -> (Shoulder injury, S4230) -> (Cramps, R568X)
3	(Difficulty breathing, I509) -> (Difficulty breathing, R060) -> (Chest pain, R060)
3	(Abdominal pain, R104X) -> (Chest pain, I480) -> (Difficulty breathing, R778)
3	(Knee injury, S7210) -> (Difficulty breathing, R060) -> (Difficulty breathing, I269)
3	(KAD trouble, Z466) -> (Leg swelling / pain, R600C) -> (KAD trouble, N201)
3	(Hip injury, S7210) -> (Chest pain, I509) -> (Difficulty breathing, I509)
3	(Rectal problems (incl. Fk), R102) -> (Lump in the abdomen / groin, A600) -> (Rectal problems (incl. Fk), R529)
3	(Dizziness, R429) -> (Arrhythmia, I210) -> (Chest pain, I509)
3	(Leg swelling / pain, R529) -> (Leg swelling / pain, I803) -> (Neurological disorders, R509)
3	(Neurological disorders, R298) -> (Arrhythmia, I489) -> (Fever, R509)
3	(Difficulty breathing, J939) -> (Difficulty breathing, J939) -> (Difficulty breathing, J939)
3	(Back pain, M549) -> (Dizziness, E876) -> (Difficulty breathing, J441)
3	(Abdominal pain, R104X) -> (Abdominal pain, R104X) -> (Deviating lab, R104X)
3	(Difficulty breathing, J441) -> (Difficulty breathing, I509) -> (Difficulty breathing, J441)
3	(Gastrointestinal bleeding, R104X) -> (Gastrointestinal bleeding, R104X) -> (Abdominal pain, K519)
3	(Flank pain, M549) -> (General weakness, N109) -> (General weakness, S518)
3	(Neurological disorders, R298) -> (Neurological disorders, R298) -> (General weakness, R539)
3	(General weakness, J449) -> (General weakness, S009) -> (Reduced alertness, R060)
3	(Urinary tract problems, N390) -> (Fever, B999) -> (Fever, B999)
3	(Arrhythmia, R001) -> (KAD trouble, Z466) -> (Fever, N390)
3	(Head injury, S011) -> (General weakness, R539) -> (Neurological disorders, R400)
3	(Difficulty breathing, R060) -> (Difficulty breathing, R060) -> (Chest pain, R539)
3	(Head injury, S099) -> (Back pain, S300) -> (Disorientation, R410)
3	(Fever, A499) -> (KAD trouble, Z466) -> (Probe / PEG problem, Z431)
3	(Fever, NA) -> (General weakness, R509) -> (Fainting, R559)
3	(Abdominal pain, K590) -> (General weakness, K590) -> (Fever, J101)
3	(Gastrointestinal bleeding, K523) -> (Abdominal pain, K523) -> (Fever, I489)
3	(Difficulty breathing, I509) -> (Chest pain, I509) -> (Reduced alertness, R060)
3	(Abdominal pain, K449) -> (Abdominal pain, R104X) -> (Abdominal pain, R104X)
3	(Abdominal pain, R104X) -> (Flank pain, R104X) -> (Flank pain, N201)
3	(Poisoning, F100) -> (Poisoning, F100) -> (Chest pain, R002)
3	(Arrhythmia, I489) -> (Abdominal pain, Z711) -> (Abdominal pain, R104X)
3	(Deviating lab, R539) -> (Fever, R509) -> (Abdominal pain, R508)
3	(Chest pain, I200) -> (Chest pain, R074) -> (Abdominal pain, R074)
3	(Wound injury, S961) -> (Wound infection, T814) -> (Wound infection, T818)
3	(Head injury, S022) -> (KAD trouble, R319) -> (Blood in urine, R319)
3	(High blood pressure, I109) -> (Chest pain, R060) -> (Difficulty breathing, I509)
3	(Chest injury, S223) -> (Abdominal pain, R104X) -> (Abdominal pain, K859)
3	(Leg swelling / pain, M796G) -> (Leg swelling / pain, R224) -> (Leg swelling / pain, R224)
3	(Abdominal pain, R104X) -> (Abdominal pain, R104X) -> (Abdominal pain, R104X)
3	(Dizziness, R429) -> (Forearm injury, S578) -> (Deviating lab, E871B)
3	(Diarrhea, K591) -> (Arrhythmia, I489) -> (Chest pain, R074)
3	(Neck pain, S1210) -> (Neck pain, R429) -> (Dizziness, R429)
3	(Leg swelling / pain, M796) -> (Leg swelling / pain, I702A) -> (Difficulty breathing, R508)
3	(Flank pain, R103) -> (Abdominal pain, R104X) -> (Abdominal pain, K379)
3	(Dizziness, R539) -> (Leg swelling / pain, M796G) -> (Leg swelling / pain, R232)
3	(Nausea / vomiting, R559) -> (Fainting, R559) -> (Chest pain, R074)
3	(Lump in the abdomen / groin, K409) -> (Lump in the abdomen / groin, K403) -> (Lump in the abdomen / groin, K403)
3	(Ankle / foot injury, S8280) -> (Ankle / foot injury, R224) -> (Leg swelling / pain, M796H)
3	(Deviating lab, D649) -> (Deviating lab, D509) -> (Leg swelling / pain, M796C)
3	(Neurological disorders, R298) -> (Neurological disorders, Z019) -> (Neurological disorders, H819)
3	(Dizziness, H811) -> (Dizziness, Z711) -> (Abdominal pain, R104X)
3	(Leg swelling / pain, R224) -> (Difficulty breathing, R060) -> (Difficulty breathing, M139)
3	(Abdominal pain, R104X) -> (Neck pain, R529) -> (Neck pain, M549)
3	(Dizziness, R429) -> (Fainting, R429) -> (Dizziness, I489)
3	(Back injury, S337) -> (Neck pain, Z711) -> (Back injury, M545)
3	(Back pain, M545) -> (Abdominal pain, R104X) -> (Allergic reaction, L500)
3	(Flank pain, R104X) -> (Flank pain, R104X) -> (Abdominal pain, R104X)
3	(Fever, N109) -> (Hip injury, R529) -> (Hip injury, R529)
3	(Genital disorders, I861) -> (Flank pain, R102) -> (Chest pain, R074)
3	(Chest pain, R074) -> (Leg swelling / pain, M796H) -> (Fainting, I951)
3	(Headache, R519) -> (Headache, R519) -> (Neurological disorders, G510)
3	(Head injury, S009) -> (Hip injury, S300) -> (Dizziness, R429)
3	(Shoulder injury, S4200) -> (Fever, R509) -> (Upper arm injury, M796B)
3	(Chest injury, S202) -> (Abdominal pain, R529) -> (Trauma, S224)
3	(Knee injury, R201) -> (Leg swelling / pain, M796G) -> (Leg swelling / pain, M796G)
3	(Chest pain, R074) -> (Knee injury, R296) -> (General weakness, R296)
3	(Shoulder injury, R529) -> (Hip injury, S3280) -> (Upper arm injury, S400)
3	(Headache, R519) -> (Headache, B023) -> (Leg swelling / pain, M796F)
3	(Gastrointestinal bleeding, K649) -> (Dizziness, N185) -> (KAD trouble, R539)
3	(Abdominal pain, R104X) -> (Abdominal pain, R104X) -> (Abdominal pain, K802)
3	(General weakness, M549) -> (Hip injury, S321) -> (General weakness, I214)
3	(Blood in urine, N200) -> (Flank pain, R319) -> (Blood in urine, R319)
3	(Chest injury, S2230) -> (Reduced alertness, F199) -> (Trauma, S711)
3	(Poisoning, T509) -> (Headache, R519) -> (Headache, R519)
3	(Abdominal pain, R104X) -> (Back pain, R104X) -> (Abdominal pain, R104X)
3	(Trauma, S321) -> (Back injury, M796G) -> (Back pain, R329)
3	(Neck injury, S136) -> (Wound infection, T818) -> (Neck pain, R529)
3	(Leg swelling / pain, R600C) -> (Leg swelling / pain, R600C) -> (Chest pain, R074)
3	(Chest pain, R074) -> (Chest pain, R074) -> (Chest pain, R002)
3	(Chest pain, R429) -> (Dizziness, R298) -> (Fainting, Z711)
3	(Deviating lab, D509) -> (Fever, R539) -> (Fever, R509)
3	(Chest pain, R074) -> (Chest pain, R074) -> (Dizziness, R429)
3	(Wrist / hand injury, S510) -> (Fainting, D649) -> (Gastrointestinal bleeding, K922)
3	(Abdominal pain, R101) -> (Abdominal pain, R104X) -> (Abdominal pain, R104X)
3	(Elbow injury, S4240) -> (Head injury, S0650) -> (Neurological disorders, S0650)
3	(Poisoning, F150) -> (General weakness, R509) -> (Reduced alertness, F150)
3	(Leg swelling / pain, M796G) -> (Chest injury, S202) -> (Neurological disorders, S202)
3	(Abdominal pain, R104X) -> (Burn, L238W) -> (Chest pain, R074)
3	(Arrhythmia, I480) -> (Chest pain, R074) -> (Chest pain, R060)
3	(Fever, J441) -> (Difficulty breathing, R060) -> (Abdominal pain, R101)
3	(Abdominal pain, R539) -> (Abdominal pain, R539) -> (Abdominal pain, K859)
3	(Neurological disorders, G439) -> (Neurological disorders, R298) -> (Neurological disorders, R202)
3	(Arrhythmia, R002) -> (Chest pain, R074) -> (Chest pain, R074)
3	(Difficulty breathing, R060) -> (Difficulty breathing, R539) -> (Fever, R509)
3	(Chest injury, J939) -> (Difficulty breathing, J939) -> (Dizziness, R429)
3	(Difficulty breathing, R539) -> (General weakness, R539) -> (Chest pain, R074)
3	(Abdominal pain, K358) -> (Abdominal pain, R104X) -> (Dizziness, R429)
3	(General weakness, M796E) -> (Back pain, S800) -> (General weakness, K309)
3	(Abdominal pain, R104X) -> (Abdominal pain, R104X) -> (Abdominal pain, R104X)
3	(Back pain, R529) -> (Abdominal pain, D649) -> (Deviating lab, Z038)
3	(General weakness, R559) -> (Neurological disorders, R470) -> (General weakness, H471)
3	(Hip injury, S3250) -> (Abdominal pain, K590) -> (Urinary tract problems, R339)
3	(Low blood sugar, E162) -> (Difficulty breathing, I509) -> (Deviating lab, R799)
3	(Neurological disorders, R202) -> (Fever, R224) -> (Knee injury, R529)
3	(Abdominal pain, R298) -> (Fainting, R298) -> (Hip injury, S720)
3	(Abdominal pain, C184) -> (Abdominal pain, R104X) -> (Abdominal pain, C189)
3	(Diarrhea, K591) -> (Difficulty breathing, J069) -> (Reduced alertness, R060)
3	(Fever, R060) -> (Difficulty breathing, R060) -> (Difficulty breathing, R060)
3	(Trauma, T029) -> (Hip injury, Z711) -> (Hip injury, S7210)
3	(Abdominal pain, K562) -> (Abdominal pain, K562) -> (Deviating lab, NA)
3	(Abdominal pain, R104X) -> (Abdominal pain, R104X) -> (Arrhythmia, R002)
3	(Abdominal pain, K802) -> (Flank pain, K802) -> (Abdominal pain, R104X)
3	(Lump in the abdomen / groin, K409A) -> (Abdominal pain, R104X) -> (Abdominal pain, R104X)
3	(Difficulty breathing, R060) -> (Gastrointestinal bleeding, R429) -> (Dizziness, R429)
3	(Abdominal pain, K567) -> (Abdominal pain, R104X) -> (Abdominal pain, K566)
3	(Fever, J441) -> (Abdominal pain, R104X) -> (General weakness, R119)
3	(Blood in urine, R319) -> (KAD trouble, R339) -> (Urinary voice, R339)
3	(Abdominal pain, K358) -> (Abdominal pain, R104X) -> (Abdominal pain, R104X)
3	(Poisoning, T509) -> (Chest pain, R060) -> (Cardiac arrest, I460)
3	(Difficulty breathing, R060) -> (Difficulty breathing, R060) -> (Dizziness, R429)
3	(Difficulty breathing, I509) -> (Head injury, S058) -> (Upper arm injury, S4230)
3	(Leg swelling / pain, M796G) -> (Wound injury, T810) -> (Difficulty breathing, R060)
3	(Abdominal pain, J189) -> (Difficulty breathing, J189) -> (Arrhythmia, R539)
3	(Poisoning, F100) -> (Abdominal pain, R104X) -> (Poisoning, F130)
3	(Chest pain, R074) -> (Arrhythmia, I499) -> (Arrhythmia, I489)
3	(Abdominal pain, R104) -> (Abdominal pain, R104) -> (Abdominal pain, K591)
3	(Poisoning, T509) -> (Poisoning, T509) -> (Poisoning, F110)
3	(Arrhythmia, I481) -> (General weakness, R539) -> (Difficulty breathing, I509)
3	(Lump in the abdomen / groin, K409) -> (Chest pain, I509) -> (Difficulty breathing, I509)
3	(Blood in urine, R319) -> (Hip injury, M169) -> (Fever, A499)
3	(Chest pain, R000) -> (High blood pressure, Z711) -> (Chest pain, R429)
3	(Leg swelling / pain, M796) -> (Abdominal pain, R074) -> (Wound injury, Z719)
3	(Hip injury, S3210) -> (Hip injury, S700) -> (Abdominal / pelvic injury, S3270)
3	(High blood sugar, R739) -> (General weakness, R539) -> (Abdominal pain, R539)
3	(Reduced alertness, R339) -> (General weakness, R568X) -> (Difficulty breathing, J690)
3	(Trauma, S009) -> (Neurological disorders, R410) -> (Cramps, E871B)
3	(Abdominal pain, R119A) -> (Abdominal pain, R119A) -> (General weakness, R568X)
3	(Hip injury, S3210) -> (Back pain, M549) -> (Shoulder injury, S422)
3	(Neurological disorders, T140A) -> (Head injury, R539) -> (Arrhythmia, K922)
3	(Gastrointestinal bleeding, K922) -> (Abdominal pain, K859) -> (Abdominal pain, R104)
3	(Arrhythmia, R002) -> (Arrhythmia, I489) -> (Trauma, S270)
3	(General weakness, Z609) -> (Reduced alertness, R401) -> (Chest injury, S2240)
3	(Wound injury, S618) -> (Poisoning, T509) -> (Poisoning, T509)
3	(Flank pain, N201) -> (Abdominal pain, N136) -> (KAD trouble, Z438)
3	(Abdominal pain, K567) -> (Ostomy discomfort, N179) -> (Ostomy discomfort, N179)
3	(Ostomy discomfort, K567) -> (Abdominal pain, R539) -> (Abdominal pain, I269)
3	(Head injury, S027) -> (Neurological disorders, R559) -> (Abdominal pain, K562)
3	(Leg swelling / pain, M796) -> (KAD trouble, N509) -> (Chest pain, I509)
3	(Dizziness, S700) -> (Fever, R509) -> (Fever, R509)
3	(Difficulty breathing, J459) -> (Difficulty breathing, R060) -> (Difficulty breathing, J459)
3	(Back injury, M549) -> (High blood sugar, R739) -> (General weakness, R539)
3	(Difficulty breathing, R060) -> (Difficulty breathing, R060) -> (Hip injury, S729)
3	(Chest pain, R074) -> (Chest pain, R074) -> (Neurological disorders, R298)
3	(Chest injury, S2240) -> (General weakness, R298) -> (Hip injury, S700)
3	(Fainting, I472) -> (Chest pain, R074) -> (Chest pain, Z950)
3	(Neurological disorders, R298) -> (Neurological disorders, R202) -> (Cramps, R568X)
3	(Difficulty breathing, R060) -> (Fever, R509) -> (Chest pain, R074)
3	(Leg swelling / pain, I801) -> (General weakness, I509) -> (Urinary tract problems, R339)
3	(Self-inflicted damage, S618) -> (Poisoning, F190) -> (Poisoning, T509)
3	(Chest pain, R074) -> (Chest pain, I200) -> (Leg swelling / pain, M796F)
3	(Abdominal pain, K429) -> (Abdominal pain, R104X) -> (Abdominal pain, R104)
3	(Chest pain, R074) -> (Abdominal pain, N390) -> (Abdominal pain, R104X)
3	(Difficulty breathing, R074) -> (Difficulty breathing, R068) -> (Difficulty breathing, R509)
3	(Knee injury, M796) -> (Hip injury, M796F) -> (Leg swelling / pain, M796F)
3	(Abdominal pain, R104X) -> (Abdominal pain, R104X) -> (Abdominal pain, R104X)
3	(Difficulty breathing, I509) -> (Chest pain, I489) -> (Chest pain, R074)
3	(Back injury, S300) -> (General weakness, I951) -> (Abdominal pain, K859)
3	(Fever, J189) -> (Head injury, S099) -> (Difficulty breathing, I509)
3	(Fever, L089) -> (Cramps, R568X) -> (Abdominal pain, K564)
3	(Abdominal pain, R194) -> (Deviating lab, K591) -> (Diarrhea, R119B)
3	(General weakness, R060) -> (General weakness, R539) -> (Blood in urine, N390)
3	(Neurological disorders, R568X) -> (Cramps, G409) -> (Cramps, R568X)
3	(Leg swelling / pain, R529) -> (Abdominal pain, K802) -> (Abdominal pain, R104X)
3	(Fainting, R559) -> (Urinary tract problems, N141) -> (Deviating lab, R539)
3	(General weakness, R339) -> (Wound infection, T818) -> (Hip injury, R232)
3	(Back pain, Z711) -> (Disorientation, R443) -> (Leg swelling / pain, I509)
3	(Flank pain, R319) -> (Abdominal pain, R529) -> (Urinary voice, R339)
3	(Fever, B999) -> (General weakness, Z048) -> (General weakness, R539)
3	(Trauma, S028) -> (Headache, F072) -> (Neurological disorders, R519)
3	(Abdominal pain, R104X) -> (Abdominal pain, R104X) -> (Chest pain, R529)
3	(Chest pain, R074) -> (Facial paralysis, R298) -> (Chest pain, R074)
3	(General weakness, R539) -> (Disorientation, R539) -> (Reduced alertness, R400)
3	(Blood in urine, R319) -> (Urinary tract problems, C649) -> (Urinary tract problems, R391)
3	(Fever, J189) -> (Chest injury, S224) -> (General weakness, R539)
3	(Abdominal pain, K590) -> (Abdominal pain, R104) -> (Headache, G439)
3	(General weakness, R519) -> (Difficulty breathing, R060) -> (Reduced alertness, N179)
3	(Gastrointestinal bleeding, K625) -> (Gastrointestinal bleeding, T810) -> (Abdominal pain, R104)
3	(Leg swelling / pain, R060) -> (Difficulty breathing, R060) -> (General weakness, J449)
3	(Dizziness, R429) -> (Abdominal pain, R104X) -> (Abdominal pain, R104X)
3	(Hip injury, R520) -> (Wound injury, S818) -> (General weakness, R410)
3	(Dizziness, R429) -> (Wound injury, M485) -> (Neck injury, M485)
3	(Back pain, S3270) -> (Back pain, M485) -> (Abdominal pain, R509)
3	(Trauma, S2240) -> (Abdominal pain, K859) -> (Wrist / hand injury, S6240)
3	(Deviating lab, N179) -> (Deviating lab, E876) -> (General weakness, R539)
3	(Headache, R519) -> (Poisoning, T509) -> (Poisoning, T509)
3	(Poisoning, F100) -> (Poisoning, F100) -> (Poisoning, T509)
3	(Leg swelling / pain, R520) -> (Leg swelling / pain, Z711) -> (Leg swelling / pain, N179)
3	(Back pain, M549) -> (Neurological disorders, M419) -> (Back pain, M549)
3	(Wound infection, L089) -> (Dizziness, R559) -> (General weakness, R539)
3	(Poisoning, F110) -> (Poisoning, F192) -> (Poisoning, F190)
3	(General weakness, R539) -> (Deviating lab, E876) -> (General weakness, R119)
3	(Abdominal pain, R104X) -> (Abdominal pain, R104X) -> (Abdominal pain, R104X)
3	(Abdominal pain, R104X) -> (Abdominal pain, R104X) -> (Abdominal pain, R104)
3	(Hip injury, M796F) -> (Leg swelling / pain, M796G) -> (Leg swelling / pain, I743)
3	(Neurological disorders, S009) -> (Dizziness, S008) -> (Leg swelling / pain, I702C)
3	(General weakness, I509) -> (General weakness, I500) -> (Difficulty breathing, R600C)
3	(Chest pain, R074) -> (Fainting, R559) -> (Fainting, R559)
3	(Chest pain, I214X) -> (Chest pain, R074) -> (Abdominal pain, K810)
3	(Abdominal pain, R339) -> (Urinary tract problems, R509) -> (Fever, R443)
3	(Poisoning, F191) -> (Poisoning, F130) -> (Reduced alertness, T509)
3	(Flank pain, N390) -> (Abdominal pain, K859) -> (Abdominal pain, R104X)
3	(Chest injury, R559) -> (Fainting, R559) -> (Back pain, M549)
3	(Difficulty breathing, R060) -> (Difficulty breathing, R060) -> (Deviating lab, E871B)
3	(Difficulty breathing, R060) -> (Difficulty breathing, R509) -> (Difficulty breathing, J189)
3	(Arrhythmia, I489) -> (Arrhythmia, I489) -> (Difficulty breathing, R060)
3	(Head injury, R559) -> (Neurological disorders, R298) -> (Fainting, R559)
3	(Abdominal pain, R104X) -> (Leg swelling / pain, R529) -> (Chest pain, M791)
3	(Chest pain, I489) -> (Chest pain, D501) -> (Arrhythmia, R002)
3	(Chest pain, R074) -> (Chest pain, R074) -> (Chest pain, R074)
3	(Difficulty breathing, I489) -> (Difficulty breathing, I509) -> (Difficulty breathing, I509)
3	(General weakness, R059) -> (Difficulty breathing, R060) -> (General weakness, R539)
3	(Difficulty breathing, R060) -> (Difficulty breathing, Z608) -> (Difficulty breathing, J441)
3	(Leg swelling / pain, R224) -> (Leg swelling / pain, O871) -> (Chest pain, M796)
3	(Arrhythmia, S721) -> (Abdominal pain, R104X) -> (Hip injury, S700)
3	(Chest pain, R104X) -> (Abdominal pain, K819) -> (Chest pain, R074)
3	(Abdominal pain, K572) -> (Abdominal pain, R104) -> (Abdominal pain, R104X)
3	(General weakness, R539) -> (Abdominal pain, R104X) -> (Head injury, S519)
3	(Arrhythmia, I480) -> (Arrhythmia, I499) -> (Arrhythmia, I489)
3	(Abdominal pain, R104X) -> (General weakness, R539) -> (Blood in urine, R101)
3	(General weakness, R539) -> (Reduced alertness, R400) -> (Fever, R539)
3	(Hip injury, M706) -> (Hip injury, M796E) -> (Hip injury, S700)
3	(Dizziness, H811) -> (Neurological disorders, R298) -> (Neurological disorders, R478W)
3	(Deviating lab, N118) -> (Urinary tract problems, N118) -> (Flank pain, R104X)
3	(Back pain, N280) -> (Abdominal pain, N280) -> (Facial injury, S022)
3	(Difficulty breathing, R060) -> (Gastrointestinal bleeding, R104) -> (Abdominal pain, K859)
3	(Leg swelling / pain, I743) -> (Difficulty breathing, R060) -> (General weakness, I702A)
3	(Neurological disorders, R298) -> (Difficulty breathing, J441) -> (Difficulty breathing, R539)
3	(Back pain, M545) -> (Trauma, S224) -> (Head injury, S060)
3	(Hip injury, S7200) -> (Neurological disorders, R298) -> (Disorientation, R298)
3	(Chest pain, I443) -> (Back pain, M796H) -> (Hip injury, R529)
3	(Difficulty breathing, I489) -> (Difficulty breathing, R059) -> (Difficulty breathing, I509)
3	(Flank pain, N109) -> (KAD trouble, Z436) -> (Fever, Z466)
[truncated: 6,774 more rows]
